# Supplementary material for: Zn1.86Cd0.14(OH)VO4
Source: Acta Crystallogr Sect E Struct Rep Online. 2010 Nov 10;66(Pt 12):i79. doi: 10.1107/S1600536810044806 (PMC3011449; doi:10.1107/S1600536810044806)
Supplement: Supplementary file 1 [file e-66-00i79-sup1.cif]

##############################################################################
###                                                                        ###
###        Electronic paper (Acta Crystallographica Section E)             ###
###                                                                        ###
##############################################################################
#                                                                            #
# This CIF contains the data in a paper accepted for publication in Acta     #
# Crystallographica Section E. It conforms to the requirements of Notes      #
# for Authors for Section E, and has been peer reviewed under the auspices   #
# of the IUCr Commission on Journals.                                        #
#                                                                            #
# Full details of the Crystallographic Information File format               #
# are given in the paper "The Crystallographic Information File (CIF):       #
# a New Standard Archive File for Crystallography" by S. R. Hall, F. H.      #
# Allen and I. D. Brown [Acta Cryst. (1991), A47, 655-685].                  #
#                                                                            #
# The current version of the core CIF dictionary is obtainable from          #
# ftp://ftp.iucr.org/pub/cif_core.dic. The current version number is 2.4.    #
#                                                                            #
# Software is freely available for graphical display of the structure(s) in  #
# this CIF.  For information consult the CIF home page http://www.iucr.org/  #
# cif/home.html                                                              #
#                                                                            #
# This file may be used for bona fide research purposes within the           #
# scientific community so long as proper attribution is given to the journal # 
# article from which it was obtained.                                        #
#                                                                            #
##############################################################################
                                             
data_global
_audit_creation_method     'WinGX routine CIF_UPDATE'
_audit_conform_dict_name     cif_core.dic
_audit_conform_dict_version     2.2
_journal_date_recd_electronic     2010-10-25
_journal_date_accepted     2010-11-02
_journal_name_full     'Acta Crystallographica, Section E'
_journal_year     2010
_journal_volume     66
_journal_issue     12
_journal_page_first     i79
_journal_page_last     i79
_journal_paper_category     QI
_journal_coeditor_code     BR2149
_publ_contact_author_name     '\/Dor\/devi\'c, Tamara'
_publ_contact_author_address
;
Institut f\"ur Mineralogie und Kristallographie
Universit\"at Wien-Geozentrum
Althanstrasse 14
A-1090 Vienna
Austria
;
_publ_contact_author_email     tamara.djordjevic@univie.ac.at
_publ_contact_author_fax     '+43-1-4277-9532'
_publ_contact_author_phone     '+43-1-4277-53239'
_publ_section_title
;
Zn~1.86~Cd~0.14~(OH)VO~4~
;
loop_
    _publ_author_name
    _publ_author_address
    '\/Dor\/devi\'c, Tamara'
;
Institut f\"ur Mineralogie und Kristallographie
Universit\"at Wien-Geozentrum
Althanstrasse 14
A-1090 Vienna
Austria
;
    'Stojanovi\'c, Jovica'
;
Applied Mineralogy Unit
Institute for Technology of Nuclear and Other Mineral Raw Materials
Franchet \<d Eperey 86
PO Box 390
11000 Belgrade
Serbia
;
    'Karanovi\'c, Ljiljana'
;
Laboratory of Crystallography
Faculty of Mining and Geology
\/Du\<sina 7
11000 Belgrade
Serbia
;
_refine_special_details
;
Several crystals of the title compound were selected for single-crystal studies
with a Nonius KappaCCD single-crystal four-circle diffractometer [Mo tube,
graphite monochromator, CCD detector, frame size: 621 \\times 576 pixels
(binned mode)], equipped with a 300 \mm diameter capillary-optics collimator. A
complete sphere of reciprocal space (\f and \w scans) was measured at room
temperature for a suitable crystal. The intensity data were processed with the
Nonius program suite <i>DENZO-SMN</i> (Otwinowski & Minor, 1997) and corrected
for Lorentz, polarization, and background effects, and by the multi-scan method
(Otwinowski & Minor, 1997; Otwinowski <i>et al.</i>, 2003) for absorption. The
data were processed with <i>WinGX</i> (Farrugia, 1999) and <i>SHELXL97</i>
(Sheldrick, 1997) programs.
;
data_I
_audit_creation_method     SHELXL97
_chemical_name_systematic
;
dizinc cadmium hydroxide tetraoxidovanadate
;
_chemical_name_common     'Zinc cadmium hydrogen arsenate'
_chemical_formula_moiety     'H Zn1.86 Cd0.14 V O5'
_chemical_formula_sum     'Cd0.273 H2 O10 V2 Zn3.727'
_chemical_formula_iupac     'Zn1.86 Cd0.14 (O H) V O4'
_chemical_formula_weight     535.62
_chemical_melting_point     ?
_symmetry_cell_setting     orthorhombic
_symmetry_space_group_name_H-M     'P n m a'
_symmetry_space_group_name_hall     '-P 2ac 2n'
loop_
    _symmetry_equiv_pos_as_xyz
    'x, y, z'
    '-x+1/2, -y, z+1/2'
    '-x, y+1/2, -z'
    'x+1/2, -y+1/2, -z+1/2'
    '-x, -y, -z'
    'x-1/2, y, -z-1/2'
    'x, -y-1/2, z'
    '-x-1/2, y-1/2, z-1/2'
_cell_length_a     14.702(3)
_cell_length_b     6.0511(12)
_cell_length_c     8.9460(18)
_cell_angle_alpha     90.00
_cell_angle_beta     90.00
_cell_angle_gamma     90.00
_cell_volume     795.8(3)
_cell_formula_units_Z     4
_cell_measurement_reflns_used     1706
_cell_measurement_theta_min     0.406
_cell_measurement_theta_max     32.577
_cell_measurement_temperature     293(2)
_exptl_crystal_description     prismatic
_exptl_crystal_colour     colourless
_exptl_crystal_size_max     0.18
_exptl_crystal_size_mid     0.03
_exptl_crystal_size_min     0.02
_exptl_crystal_density_diffrn     4.470
_exptl_crystal_density_meas     ?
_exptl_crystal_density_method     'not measured'
_exptl_crystal_F_000     1010
_exptl_absorpt_coefficient_mu     13.997
_exptl_absorpt_correction_type     multi-scan
_exptl_absorpt_process_details
                    '(Otwinowski & Minor, 1997; Otwinowski <i>et al.</i>, 2003)'
_exptl_absorpt_correction_T_min     0.1873
_exptl_absorpt_correction_T_max     0.7671
_diffrn_ambient_temperature     293(2)
_diffrn_radiation_type     MoK\a
_diffrn_radiation_wavelength     0.71073
_diffrn_radiation_source     'fine-focus sealed tube'
_diffrn_radiation_monochromator     graphite
_diffrn_measurement_device_type     'Nonius KappaCCD'
_diffrn_measurement_method     '\f and \w'
_diffrn_detector_area_resol_mean     ?
_diffrn_reflns_number     5550
_diffrn_reflns_av_R_equivalents     0.0127
_diffrn_reflns_av_sigmaI/netI     0.0151
_diffrn_reflns_theta_min     2.77
_diffrn_reflns_theta_max     32.57
_diffrn_reflns_theta_full     32.57
_diffrn_measured_fraction_theta_max     0.999
_diffrn_measured_fraction_theta_full     0.999
_diffrn_reflns_limit_h_min     -22
_diffrn_reflns_limit_h_max     22
_diffrn_reflns_limit_k_min     -9
_diffrn_reflns_limit_k_max     9
_diffrn_reflns_limit_l_min     -13
_diffrn_reflns_limit_l_max     13
_diffrn_standards_number     ?
_diffrn_standards_interval_count     ?
_diffrn_standards_interval_time     ?
_diffrn_standards_decay_%     ?
_refine_special_details
;
 Refinement of F^2^ against ALL reflections.  The weighted R-factor wR and
 goodness of fit S are based on F^2^, conventional R-factors R are based
 on F, with F set to zero for negative F^2^. The threshold expression of
 F^2^ > 2sigma(F^2^) is used only for calculating R-factors(gt) etc. and is
 not relevant to the choice of reflections for refinement.  R-factors based
 on F^2^ are statistically about twice as large as those based on F, and R-
 factors based on ALL data will be even larger.
;
_reflns_number_total     1566
_reflns_number_gt     1377
_reflns_threshold_expression     I>2\s(I)
_refine_ls_structure_factor_coef     Fsqd
_refine_ls_matrix_type     full
_refine_ls_R_factor_all     0.0337
_refine_ls_R_factor_gt     0.0249
_refine_ls_wR_factor_gt     0.0522
_refine_ls_wR_factor_ref     0.0556
_refine_ls_goodness_of_fit_ref     1.174
_refine_ls_restrained_S_all     1.174
_refine_ls_number_reflns     1566
_refine_ls_number_parameters     90
_refine_ls_number_restraints     2
_refine_ls_hydrogen_treatment     constr
_refine_ls_weighting_scheme     calc
_refine_ls_weighting_details
       'calc w = 1/[\s^2^(Fo^2^)+(0.0223P)^2^+1.9948P] where P=(Fo^2^+2Fc^2^)/3'
_atom_sites_solution_hydrogens     difmap
_atom_sites_solution_primary     direct
_atom_sites_solution_secondary     difmap
_refine_ls_shift/su_max     0.000
_refine_ls_shift/su_mean     0.000
_refine_diff_density_max     0.792
_refine_diff_density_min     -0.911
_refine_ls_extinction_method     'SHELXL97 (Sheldrick, 2008)'
_refine_ls_extinction_coef     0.00065(16)
_refine_ls_extinction_expression
                                  'Fc^*^=kFc[1+0.001xFc^2^\l^3^/sin(2\q)]^-1/4^'
loop_
    _atom_type_symbol
    _atom_type_description
    _atom_type_scat_dispersion_real
    _atom_type_scat_dispersion_imag
    _atom_type_scat_source
    'H' 'H' 0.0000 0.0000
                         'International Tables Vol C Tables 4.2.6.8 and 6.1.1.4'
    'O' 'O' 0.0106 0.0060
                         'International Tables Vol C Tables 4.2.6.8 and 6.1.1.4'
    'V' 'V' 0.3005 0.5294
                         'International Tables Vol C Tables 4.2.6.8 and 6.1.1.4'
    'Zn' 'Zn' 0.2839 1.4301
                         'International Tables Vol C Tables 4.2.6.8 and 6.1.1.4'
    'Cd' 'Cd' -0.8075 1.2024
                         'International Tables Vol C Tables 4.2.6.8 and 6.1.1.4'
_computing_data_collection     'COLLECT (Nonius, 2002)'
_computing_cell_refinement     'SCALEPACK (Otwinowski & Minor, 1997)'
_computing_data_reduction     'DENZO-SMN (Otwinowski & Minor, 1997)'
_computing_structure_solution     'SIR97 (Altomare <i>et al.</i>, 1999)'
_computing_structure_refinement
;
SHELXL97 (Sheldrick, 2008) and WinGX (Farrugia, 1999)
;
_computing_molecular_graphics     'ATOMS (Dowty, 2000)'
_computing_publication_material     'publCIF (Westrip, 2010)'
loop_
    _atom_site_type_symbol
    _atom_site_label
    _atom_site_fract_x
    _atom_site_fract_y
    _atom_site_fract_z
    _atom_site_U_iso_or_equiv
    _atom_site_adp_type
    _atom_site_calc_flag
    _atom_site_refinement_flags
    _atom_site_occupancy
    _atom_site_disorder_assembly
    _atom_site_disorder_group
    Zn Zn1 0.42606(3) 0.2500 0.41189(5) 0.01136(10) Uani d S 1 . .
    Zn Zn2 0.20888(3) 0.2500 0.34164(4) 0.01276(13) Uani d SP 0.726(5) . .
    Cd Cd2 0.20888(3) 0.2500 0.34164(4) 0.01276(13) Uani d SP 0.274(5) . .
    Zn Zn3 0.36089(2) -0.00355(5) 0.12498(3) 0.01342(9) Uani d . 1 . .
    V V1 0.42663(4) 0.2500 0.81152(7) 0.00849(12) Uani d S 1 . .
    V V2 0.16102(4) 0.2500 -0.02047(7) 0.00833(12) Uani d S 1 . .
    O O1 0.24703(19) 0.2500 0.1209(3) 0.0133(5) Uani d S 1 . .
    O O2 0.4029(2) 0.2500 0.6273(3) 0.0158(5) Uani d S 1 . .
    O O3 0.45895(18) -0.2500 0.1564(3) 0.0139(5) Uani d S 1 . .
    O O4 0.11984(14) -0.0146(3) 0.3903(2) 0.0162(4) Uani d . 1 . .
    O O5 0.56142(19) 0.2500 0.4353(3) 0.0172(6) Uani d S 1 . .
    O O6 0.33279(13) -0.0120(3) 0.37011(19) 0.0122(3) Uani d . 1 . .
    O O7 0.43897(17) 0.2500 0.1853(3) 0.0101(5) Uani d S 1 . .
    H H1 0.4931 0.2500 0.1629 0.012 Uiso calc SR 1 . .
    O O8 0.22122(18) 0.2500 0.5759(3) 0.0114(5) Uani d S 1 . .
    H H2 0.2752 0.2500 0.5989 0.014 Uiso calc SR 1 . .
loop_
    _atom_site_aniso_label
    _atom_site_aniso_U_11
    _atom_site_aniso_U_22
    _atom_site_aniso_U_33
    _atom_site_aniso_U_12
    _atom_site_aniso_U_13
    _atom_site_aniso_U_23
    Zn1 0.01098(19) 0.0146(2) 0.00853(19) 0.000 -0.00083(14) 0.000
    Zn2 0.0144(2) 0.0143(2) 0.00956(19) 0.000 0.00227(13) 0.000
    Cd2 0.0144(2) 0.0143(2) 0.00956(19) 0.000 0.00227(13) 0.000
    Zn3 0.01645(15) 0.00951(14) 0.01431(16) -0.00237(11) -0.00186(10)
                                                                    -0.00122(10)
    V1 0.0081(3) 0.0099(3) 0.0074(2) 0.000 0.00004(19) 0.000
    V2 0.0081(2) 0.0086(2) 0.0084(3) 0.000 -0.00083(19) 0.000
    O1 0.0140(12) 0.0087(11) 0.0172(13) 0.000 -0.0071(10) 0.000
    O2 0.0162(13) 0.0224(14) 0.0088(12) 0.000 -0.0011(10) 0.000
    O3 0.0082(11) 0.0116(11) 0.0220(13) 0.000 -0.0041(10) 0.000
    O4 0.0202(9) 0.0152(9) 0.0131(9) -0.0040(8) -0.0016(7) -0.0030(7)
    O5 0.0124(12) 0.0234(14) 0.0158(13) 0.000 -0.0033(10) 0.000
    O6 0.0146(8) 0.0116(8) 0.0102(8) -0.0010(7) 0.0000(6) -0.0006(6)
    O7 0.0085(11) 0.0098(11) 0.0118(11) 0.000 0.0005(9) 0.000
    O8 0.0092(11) 0.0088(11) 0.0160(12) 0.000 -0.0008(9) 0.000
_geom_special_details
;
 All esds (except the esd in the dihedral angle between two l.s. planes)
 are estimated using the full covariance matrix.  The cell esds are taken
 into account individually in the estimation of esds in distances, angles
 and torsion angles; correlations between esds in cell parameters are only
 used when they are defined by crystal symmetry.  An approximate (isotropic)
 treatment of cell esds is used for estimating esds involving l.s. planes.
;
loop_
    _geom_bond_atom_site_label_1
    _geom_bond_atom_site_label_2
    _geom_bond_site_symmetry_2
    _geom_bond_distance
    _geom_bond_publ_flag
    Zn1 O2 . 1.957(3) ?
    Zn1 O5 . 2.001(3) ?
    Zn1 O7 . 2.036(3) ?
    Zn1 O6 . 2.1291(19) ?
    Zn1 O6 7_565 2.1291(19) ?
    Zn2 O1 . 2.053(3) ?
    Zn2 O4 . 2.113(2) ?
    Zn2 O4 7_565 2.113(2) ?
    Zn2 O6 7_565 2.428(2) ?
    Zn2 O6 . 2.428(2) ?
    Zn3 O8 2_554 1.9683(17) ?
    Zn3 O3 . 2.0931(19) ?
    Zn3 O4 2_554 2.1214(19) ?
    Zn3 O6 . 2.2321(18) ?
    Zn3 O1 . 2.271(2) ?
    V1 O2 . 1.685(3) ?
    V1 O3 5_656 1.706(3) ?
    V1 O4 8_666 1.7299(19) ?
    V1 O4 2 1.730(2) ?
    V2 O5 6_556 1.650(3) ?
    V2 O6 2_554 1.7439(19) ?
    V2 O6 8_665 1.7439(19) ?
    V2 O1 . 1.788(3) ?
loop_
    _geom_angle_atom_site_label_1
    _geom_angle_atom_site_label_2
    _geom_angle_atom_site_label_3
    _geom_angle_site_symmetry_1
    _geom_angle_site_symmetry_3
    _geom_angle
    _geom_angle_publ_flag
    O2 Zn1 O5 . . 94.01(12) ?
    O2 Zn1 O7 . . 175.32(12) ?
    O5 Zn1 O7 . . 90.67(11) ?
    O2 Zn1 O6 . . 93.48(8) ?
    O5 Zn1 O6 . . 131.22(5) ?
    O7 Zn1 O6 . . 83.41(7) ?
    O2 Zn1 O6 . 7_565 93.48(8) ?
    O5 Zn1 O6 . 7_565 131.22(5) ?
    O7 Zn1 O6 . 7_565 83.41(7) ?
    O6 Zn1 O6 . 7_565 96.24(10) ?
    O1 Zn2 O4 . . 111.55(7) ?
    O1 Zn2 O4 . 7_565 111.55(7) ?
    O4 Zn2 O4 . 7_565 98.51(11) ?
    O1 Zn2 O6 . 7_565 84.03(7) ?
    O4 Zn2 O6 . 7_565 159.66(7) ?
    O4 Zn2 O6 7_565 7_565 87.05(7) ?
    O1 Zn2 O6 . . 84.03(7) ?
    O4 Zn2 O6 . . 87.05(7) ?
    O4 Zn2 O6 7_565 . 159.66(7) ?
    O6 Zn2 O6 7_565 . 81.51(9) ?
    O8 Zn3 O3 2_554 . 84.98(8) ?
    O8 Zn3 O4 2_554 2_554 84.27(9) ?
    O3 Zn3 O4 . 2_554 94.46(10) ?
    O8 Zn3 O6 2_554 . 95.08(9) ?
    O3 Zn3 O6 . . 88.82(10) ?
    O4 Zn3 O6 2_554 . 176.58(8) ?
    O8 Zn3 O1 2_554 . 93.22(8) ?
    O3 Zn3 O1 . . 172.38(10) ?
    O4 Zn3 O1 2_554 . 92.72(9) ?
    O6 Zn3 O1 . . 83.96(9) ?
    O2 V1 O3 . 5_656 111.65(15) ?
    O2 V1 O4 . 8_666 108.46(8) ?
    O3 V1 O4 5_656 8_666 108.71(9) ?
    O2 V1 O4 . 2 108.46(8) ?
    O3 V1 O4 5_656 2 108.71(9) ?
    O4 V1 O4 8_666 2 110.86(14) ?
    O5 V2 O6 6_556 2_554 107.78(8) ?
    O5 V2 O6 6_556 8_665 107.78(8) ?
    O6 V2 O6 2_554 8_665 111.37(12) ?
    O5 V2 O1 6_556 . 107.51(14) ?
    O6 V2 O1 2_554 . 111.10(8) ?
    O6 V2 O1 8_665 . 111.10(8) ?
loop_
    _geom_hbond_atom_site_label_D
    _geom_hbond_atom_site_label_H
    _geom_hbond_atom_site_label_A
    _geom_hbond_site_symmetry_A
    _geom_hbond_distance_DH
    _geom_hbond_distance_HA
    _geom_hbond_distance_DA
    _geom_hbond_angle_DHA
    O7 H1 O4 4 0.89(2) 2.451(16) 3.176(3) 139.2(4)
    O7 H1 O4 6_656 0.89(2) 2.451(16) 3.176(3) 139.2(4)
    O8 H2 O2 . 0.88(2) 1.84(2) 2.708(4) 175(9)
