# Supplementary material for: Zn1.86Cd0.14(OH)VO4
Source: Acta Crystallogr Sect E Struct Rep Online. 2010 Nov 10;66(Pt 12):i79. doi: 10.1107/S1600536810044806 (PMC3011449; doi:10.1107/S1600536810044806)
Supplement: Supplementary file 2 [file e-66-00i79-Isup2.hkl]

#
# h,k,l, Fc-squared, Fo-squared, sigma(Fo-squared) and status flag
#
data_I
_shelx_title ' cdohv in Pnma'
_shelx_refln_list_code          4
_shelx_F_calc_maximum      528.78
_exptl_crystal_F_000      1007.18
_reflns_d_resolution_high  0.6601
 
loop_
 _symmetry_equiv_pos_as_xyz
 'x, y, z'
 '-x+1/2, -y, z+1/2'
 '-x, y+1/2, -z'
 'x+1/2, -y+1/2, -z+1/2'
 '-x, -y, -z'
 'x-1/2, y, -z-1/2'
 'x, -y-1/2, z'
 '-x-1/2, y-1/2, z-1/2'
 
_cell_length_a    14.7016
_cell_length_b     6.0511
_cell_length_c     8.9460
_cell_angle_alpha  90.000
_cell_angle_beta   90.000
_cell_angle_gamma  90.000
 
_shelx_F_squared_multiplier     1.000
 
loop_
 _refln_index_h
 _refln_index_k
 _refln_index_l
 _refln_F_squared_calc
 _refln_F_squared_meas
 _refln_F_squared_sigma
 _refln_observed_status
   2   0   0     6090.34     5983.92     51.73 o
   4   0   0    70094.76    71671.80    445.87 o
   6   0   0     1302.74     1593.55     17.12 o
   8   0   0     3696.42     3799.72     37.70 o
  10   0   0    13773.15    13538.55    116.79 o
  12   0   0       62.14       91.98     20.54 o
  14   0   0    41770.70    44138.81    472.58 o
  16   0   0        7.50       14.52     30.81 o
  18   0   0     1750.74     1641.54     75.33 o
  20   0   0      763.36      963.47    112.98 o
  22   0   0     1985.72     2101.55    174.62 o
   2   1   0      272.66      285.68      3.42 o
   4   1   0   117077.80   119573.25    565.83 o
   6   1   0     6874.56     7571.77     44.62 o
   8   1   0     3958.48     3984.01     27.42 o
  10   1   0    22468.41    22896.97    144.56 o
  12   1   0      775.13      818.27     20.54 o
  14   1   0       73.80       77.46     20.54 o
  16   1   0     2243.87     2193.79     47.94 o
  18   1   0    11745.67    12860.92    178.31 o
  20   1   0     1481.10     1534.92     68.48 o
  22   1   0       12.64      130.71     68.46 o
   0   2   0    44938.64    43082.02    311.50 o
   2   2   0     1897.38     2127.10     17.13 o
   4   2   0    56417.24    58768.86    283.34 o
   6   2   0    63026.05    65824.69    331.72 o
   8   2   0    87461.44    88285.64    570.86 o
  10   2   0     8714.42     8672.91     68.60 o
  12   2   0     7931.36     7903.28     68.57 o
  14   2   0     2815.18     2760.76     44.52 o
  16   2   0      971.82      968.36     44.51 o
  18   2   0     2329.72     2455.24     75.33 o
  20   2   0      692.44      745.59     61.62 o
   2   3   0      542.25      513.24     10.27 o
   4   3   0    63646.54    63814.92    348.77 o
   6   3   0     4096.27     4119.34     37.70 o
   8   3   0     1452.29     1380.16     20.55 o
  10   3   0    15732.00    16022.33    133.93 o
  12   3   0      948.45      900.59     20.54 o
  14   3   0       45.85       38.73     23.96 o
  16   3   0     2076.38     1864.39     65.06 o
  18   3   0     9716.50     9700.27    167.96 o
  20   3   0     1453.44     1350.91     82.17 o
   0   4   0   279603.34   250974.48   2145.77 o
   2   4   0     2380.33     2378.38     23.98 o
   4   4   0    26096.61    26348.46    172.22 o
   6   4   0      205.08      213.02     13.69 o
   8   4   0     1523.54     1506.03     23.97 o
  10   4   0     6992.55     6626.27     95.97 o
  12   4   0       22.56       24.21     27.39 o
  14   4   0    24549.54    25104.93    268.03 o
  16   4   0       15.72       14.52     34.23 o
  18   4   0     1122.99     1026.46     65.05 o
  20   4   0      487.81      479.29     82.16 o
   2   5   0        8.54       29.05     10.27 o
   4   5   0    35137.33    35777.59    230.96 o
   6   5   0     1159.38     1065.26     20.54 o
   8   5   0     1795.00     1786.91     37.67 o
  10   5   0     8282.73     7945.45    126.83 o
  12   5   0      216.60      174.28     34.23 o
  14   5   0        6.78       53.25     37.65 o
  16   5   0     1047.30      890.88     51.35 o
  18   5   0     6317.03     6695.88    161.02 o
   0   6   0     7172.88     7741.03    106.25 o
   2   6   0      161.36      140.39     17.12 o
   4   6   0    10557.02    10766.72    102.88 o
   6   6   0    13031.45    13618.36    126.93 o
   8   6   0    23539.18    24534.28    281.75 o
  10   6   0     2717.36     2716.94     68.49 o
  12   6   0     2952.48     2910.71     82.19 o
  14   6   0      926.64      789.19     58.20 o
  16   6   0      415.92      338.89     61.62 o
   2   7   0      230.27      251.74     27.39 o
   4   7   0    12471.14    13542.08    161.20 o
   6   7   0      884.65      905.39     47.93 o
   8   7   0      225.65      217.85     34.23 o
  10   7   0     3856.16     3744.15     92.47 o
  12   7   0      435.11      498.66     54.77 o
  14   7   0        1.35      -65.04     65.04 o
   0   8   0    46154.89    50724.43    620.19 o
   2   8   0      535.22      571.29     44.50 o
   4   8   0     4916.92     5416.00    106.19 o
   6   8   0        3.03       53.25     44.50 o
   8   8   0      342.04      377.62     54.77 o
  10   8   0     2126.50     2154.86     89.03 o
   2   9   0       81.07      -19.36     75.31 o
   4   9   0     7436.53     7578.69    167.90 o
   2   0   1    11018.97    10437.59     58.79 o
   3   0   1    10150.63     9922.73     55.17 o
   4   0   1       78.71      135.55      6.85 o
   5   0   1      487.58      542.32      6.85 o
   6   0   1    20024.40    18970.69     96.61 o
   7   0   1     5846.28     6024.65     37.73 o
   8   0   1    38568.83    39356.59    221.64 o
   9   0   1    22185.91    22909.79    134.31 o
  10   0   1       30.11       33.89     10.27 o
  11   0   1    22853.19    22953.55    147.96 o
  12   0   1     6477.28     6568.53     61.70 o
  13   0   1     3984.47     4059.95     51.39 o
  14   0   1      153.66      174.28     23.96 o
  15   0   1     7164.24     7275.41     82.26 o
  16   0   1       29.62       24.21     23.96 o
  17   0   1     2301.61     2305.16     51.37 o
  18   0   1      294.27      232.38     34.23 o
  19   0   1      287.51      392.14     47.93 o
  20   0   1     2708.21     3118.80    109.58 o
  21   0   1     1739.07     2033.71    112.99 o
  22   0   1      375.05      363.10     89.01 o
   0   1   1     5010.19     4720.22     27.50 o
   1   1   1     1053.02     1061.09      7.27 o
   2   1   1     9728.47     9818.71     41.21 o
   3   1   1       10.08       33.89      3.06 o
   4   1   1     6108.03     6313.70     27.84 o
   5   1   1    11042.16    10985.49     42.51 o
   6   1   1      229.85      297.93      4.84 o
   7   1   1     1689.44     1662.20     11.19 o
   8   1   1     1213.19     1296.81     10.70 o
   9   1   1     7970.04     8123.59     41.24 o
  10   1   1     1771.59     1717.29     16.95 o
  11   1   1     5661.44     5650.46     38.55 o
  12   1   1     2374.35     2387.51     25.17 o
  13   1   1     3267.10     3376.32     31.21 o
  14   1   1     1727.11     1697.11     27.77 o
  15   1   1     1253.77     1207.84     27.96 o
  16   1   1        2.00       33.89     16.94 o
  17   1   1      701.77      722.30     26.30 o
  18   1   1        2.07       70.19     24.21 o
  19   1   1       54.43      -21.78     29.05 o
  20   1   1      382.64      399.12     41.15 o
  21   1   1      563.09      718.55     56.75 o
  22   1   1      466.03      406.60     59.27 o
   1   2   1    32079.93    32230.47    115.15 o
   2   2   1    31767.51    31468.44    117.82 o
   3   2   1    15272.95    14751.87     64.69 o
   4   2   1    20165.25    21101.69     86.56 o
   5   2   1    30118.36    31406.91    124.44 o
   6   2   1      702.57      713.17      8.22 o
   7   2   1    22419.14    22128.38    108.38 o
   8   2   1        2.20       -2.42      9.78 o
   9   2   1     4868.40     4679.74     44.77 o
  10   2   1     2590.06     2548.20     19.38 o
  11   2   1     1968.15     1976.15     21.79 o
  12   2   1     3706.59     3640.55     31.21 o
  13   2   1     5609.36     5539.06     50.71 o
  14   2   1      349.06      366.31     16.94 o
  15   2   1     1321.31     1253.95     27.76 o
  16   2   1     7325.54     7333.84     81.15 o
  17   2   1       64.10       52.56     24.65 o
  18   2   1      674.96      602.69     43.33 o
  19   2   1     1296.63     1334.65     47.70 o
  20   2   1       99.50      171.71     38.50 o
  21   2   1      157.37      192.08     44.34 o
   0   3   1     7015.22     7229.90     44.60 o
   1   3   1      973.44     1074.21      8.22 o
   2   3   1     6281.59     6403.06     29.10 o
   3   3   1        3.16       -4.84      4.84 o
   4   3   1     1392.61     1329.94     10.70 o
   5   3   1     6749.88     6691.79     49.00 o
   6   3   1       14.32       29.05      7.26 o
   7   3   1      841.35      839.73     13.15 o
   8   3   1      289.86      324.15     15.37 o
   9   3   1     5937.14     5832.94     76.96 o
  10   3   1      991.65     1011.97     33.55 o
  11   3   1     3761.55     3588.50     32.10 o
  12   3   1     2322.14     2211.65     46.14 o
  13   3   1     1900.21     1781.70     27.77 o
  14   3   1     1361.15     1269.41     32.62 o
  15   3   1      785.01      758.78     31.19 o
  16   3   1       19.69       91.98     39.13 o
  17   3   1      342.57      319.63     35.04 o
  18   3   1        0.51      -11.81     30.74 o
  19   3   1       10.27       62.62     36.08 o
  20   3   1      207.25      175.25     48.23 o
   1   4   1      269.39      280.88      7.26 o
   2   4   1     4944.23     4844.61     26.66 o
   3   4   1     4809.36     4641.95     43.37 o
   4   4   1        2.61       14.52      7.26 o
   5   4   1      234.25      254.74      7.26 o
   6   4   1    11235.52    11454.32     70.05 o
   7   4   1     2600.80     2623.18     26.57 o
   8   4   1    16846.34    17155.85    129.00 o
   9   4   1     9593.16     9595.83     96.60 o
  10   4   1       73.52       53.25     12.25 o
  11   4   1    11584.59    11462.58     96.20 o
  12   4   1     3448.34     3444.04     46.02 o
  13   4   1     2009.71     2043.68     35.05 o
  14   4   1       67.37      105.60     36.34 o
  15   4   1     4501.46     4329.80    135.65 o
  16   4   1       16.30      118.61     31.47 o
  17   4   1     1470.67     1307.30     42.78 o
  18   4   1      146.16      132.05     34.54 o
  19   4   1      235.20      129.10     47.16 o
   0   5   1      525.76      522.89     20.54 o
   1   5   1      226.16      220.52      9.68 o
   2   5   1     2347.63     2337.57     21.39 o
   3   5   1        5.93       12.45      8.22 o
   4   5   1     2668.65     2569.59     21.80 o
   5   5   1     3683.00     3604.62     29.07 o
   6   5   1      153.14      143.62     10.69 o
   7   5   1      642.10      608.16     15.60 o
   8   5   1      688.43      625.67     21.39 o
   9   5   1     2428.79     2435.05     35.36 o
  10   5   1     1025.03     1068.72     27.76 o
  11   5   1     2469.20     2414.19     40.32 o
  12   5   1      833.08      813.91     31.19 o
  13   5   1     2019.99     1971.11     44.74 o
  14   5   1      539.89      587.46     48.92 o
  15   5   1      550.36      462.43     33.89 o
  16   5   1       18.77       -3.84     57.30 o
  17   5   1      555.57      497.31     42.31 o
  18   5   1        6.23      -44.72     44.72 o
   1   6   1     6451.51     6586.07     50.72 o
   2   6   1     7713.14     8182.95     58.17 o
   3   6   1     4051.59     4284.30     35.06 o
   4   6   1     4055.60     4054.78     35.06 o
   5   6   1     5492.89     5674.13     46.03 o
   6   6   1      247.24      206.10     18.03 o
   7   6   1     6993.83     7234.51     62.55 o
   8   6   1        2.06        5.10     22.90 o
   9   6   1     1832.13     1842.22     36.08 o
  10   6   1      940.95      894.70     35.04 o
  11   6   1      677.91      756.23     37.00 o
  12   6   1     1482.29     1576.10     46.00 o
  13   6   1     2191.07     2029.81     68.50 o
  14   6   1      154.60      254.02     35.04 o
  15   6   1      352.23      251.72     38.50 o
  16   6   1     3392.42     3408.71     73.83 o
   0   7   1     1865.15     1665.80     37.67 o
   1   7   1       83.74       77.46     16.94 o
   2   7   1     1384.78     1293.86     25.33 o
   3   7   1        6.32       29.05     16.94 o
   4   7   1       73.84       99.54     18.91 o
   5   7   1     1725.45     1772.98     33.64 o
   6   7   1       11.25       14.52     24.21 o
   7   7   1      147.32      177.64     24.21 o
   8   7   1        0.64       19.36     26.63 o
   9   7   1     1615.62     1618.47     40.95 o
  10   7   1      213.49      204.07     31.19 o
  11   7   1     1243.59     1311.44     52.01 o
  12   7   1      955.28      875.99     50.15 o
  13   7   1      499.33      527.64     43.37 o
  14   7   1      336.23      450.63     46.78 o
   1   8   1       90.37       23.15     27.13 o
   2   8   1     1007.44      931.69     34.54 o
   3   8   1      780.69      746.62     34.54 o
   4   8   1        8.52      -19.36     33.89 o
   5   8   1       17.18       10.07     30.18 o
   6   8   1     2685.82     2724.35     58.99 o
   7   8   1      338.25      305.77     35.04 o
   8   8   1     3809.71     3836.06     72.65 o
   9   8   1     2090.32     2048.32     58.11 o
  10   8   1       88.07       67.25     44.34 o
   0   9   1        2.90      -68.46     68.46 o
   1   9   1        7.35      -45.80     45.80 o
   2   9   1      433.64      351.67     61.49 o
   3   9   1        2.60       11.74     57.30 o
   0   0   2      957.58     1070.63     13.70 o
   1   0   2      657.41      741.02      6.85 o
   2   0   2      343.11      421.26      6.85 o
   3   0   2      757.33      779.73     10.27 o
   4   0   2     4261.96     4370.58     30.87 o
   5   0   2    19564.19    17323.50     96.62 o
   6   0   2     2749.69     2694.29     20.56 o
   7   0   2     3449.48     3552.40     27.42 o
   8   0   2      468.28      489.01     10.27 o
   9   0   2    73102.24    74143.27    467.38 o
  10   0   2     2736.71     2703.06     30.83 o
  11   0   2       20.34       -9.68     10.27 o
  12   0   2     3207.23     3153.59     34.25 o
  13   0   2     1383.89     1278.37     27.39 o
  14   0   2      339.61      334.05     20.54 o
  15   0   2     1023.47     1036.16     34.24 o
  16   0   2      335.17      363.10     30.81 o
  17   0   2      213.95      217.85     27.39 o
  18   0   2      547.21      648.75     47.93 o
  19   0   2     6778.93     7268.58    150.76 o
  20   0   2       14.96      -33.89     54.77 o
  21   0   2      566.73      493.82     89.01 o
  22   0   2       46.64      -75.31     75.31 o
   1   1   2    10085.19    10304.40     44.99 o
   2   1   2     4686.25     4970.10     25.22 o
   3   1   2    15002.46    15221.06     59.40 o
   4   1   2       73.17       99.30      4.84 o
   5   1   2    23327.39    22826.54     87.81 o
   6   1   2      825.26      793.35      8.22 o
   7   1   2     2323.36     2298.32     15.61 o
   8   1   2     4620.82     4500.30     39.18 o
   9   1   2     8617.03     8720.54     53.20 o
  10   1   2     2868.50     2807.36     24.22 o
  11   1   2      278.20      271.89     12.10 o
  12   1   2     1255.38     1235.08     19.37 o
  13   1   2     5068.04     5095.63     45.84 o
  14   1   2     1520.25     1519.35     23.85 o
  15   1   2      714.23      685.61     41.93 o
  16   1   2      706.41      664.47     25.33 o
  17   1   2     1380.51     1429.55     32.62 o
  18   1   2       85.60      106.50     26.63 o
  19   1   2     5959.39     6556.29     94.11 o
  20   1   2      497.00      447.36     46.79 o
  21   1   2      204.88      140.39     46.78 o
   0   2   2      189.54      169.45      6.85 o
   1   2   2    32228.45    29810.56    118.78 o
   2   2   2      307.50      324.46      4.84 o
   3   2   2     9090.59     8601.12     43.47 o
   4   2   2     2012.56     1962.77     13.16 o
   5   2   2     6398.03     6484.34     30.25 o
   6   2   2     3085.30     3038.10     20.49 o
   7   2   2        1.11       -4.84      7.26 o
   8   2   2       48.26      117.94     12.58 o
   9   2   2       66.65       50.05     12.58 o
  10   2   2     2861.44     2809.69     29.06 o
  11   2   2     1379.29     1256.65     16.95 o
  12   2   2     3842.60     3706.37     57.34 o
  13   2   2    23436.21    23381.49    178.24 o
  14   2   2      234.92      218.29     16.94 o
  15   2   2    16777.14    17061.57    203.19 o
  16   2   2      569.68      602.54     25.33 o
  17   2   2     8400.16     8698.13     91.24 o
  18   2   2      476.51      440.72     40.53 o
  19   2   2      837.68      809.73     43.37 o
  20   2   2        0.62      -40.30     40.30 o
  21   2   2      189.11      146.57     48.23 o
   1   3   2     4062.20     4070.44     20.49 o
   2   3   2     2770.31     2844.06     16.96 o
   3   3   2    10676.47    10804.62     53.27 o
   4   3   2       12.27        2.42      4.84 o
   5   3   2    11363.51    11123.83     64.35 o
   6   3   2      812.49      856.16     20.97 o
   7   3   2     2546.38     2470.46     21.80 o
   8   3   2     3315.98     3249.57     41.96 o
   9   3   2     8319.86     8370.32     50.75 o
  10   3   2     1882.11     1749.88     19.64 o
  11   3   2      948.70      887.76     22.36 o
  12   3   2      938.66      835.75     22.90 o
  13   3   2     4702.19     4495.48     92.31 o
  14   3   2     1161.89     1046.64     25.34 o
  15   3   2      104.59      145.53     23.84 o
  16   3   2      529.06      554.86     29.05 o
  17   3   2     1004.21      969.85     37.00 o
  18   3   2       77.35        0.16     36.99 o
  19   3   2     3763.78     3853.77     73.22 o
  20   3   2      437.80      412.14     50.66 o
   0   4   2      246.21      203.34     13.69 o
   1   4   2      102.53       89.63      7.26 o
   2   4   2       45.88       38.73      7.26 o
   3   4   2      488.91      477.50      9.78 o
   4   4   2     1704.56     1746.87     15.60 o
   5   4   2    14383.80    14457.23     91.13 o
   6   4   2     1389.25     1329.79     16.95 o
   7   4   2     1522.54     1595.65     19.37 o
   8   4   2      209.36      245.83     16.77 o
   9   4   2    37889.01    38780.03    229.90 o
  10   4   2     1455.83     1433.45     23.85 o
  11   4   2        7.32      -14.52     18.17 o
  12   4   2     1813.34     1846.77     32.09 o
  13   4   2      863.91      922.75     50.32 o
  14   4   2      238.34      195.27     25.33 o
  15   4   2      603.43      627.57     55.90 o
  16   4   2      283.90      270.46     37.73 o
  17   4   2      154.79       66.42     30.18 o
  18   4   2      406.51      368.32     41.78 o
  19   4   2     4526.05     4460.61     87.44 o
   1   5   2     3698.73     3600.37     30.77 o
   2   5   2      868.63      876.49     14.53 o
   3   5   2     3249.35     3242.18     25.35 o
   4   5   2        2.49       -2.42      9.68 o
   5   5   2    10295.14    10650.34     66.66 o
   6   5   2      308.93      297.84     11.89 o
   7   5   2      306.42      298.88     16.43 o
   8   5   2     1743.91     1695.20     29.62 o
   9   5   2     1884.37     1856.33     27.86 o
  10   5   2     1294.45     1272.87     25.92 o
  11   5   2        4.97       -4.84     24.65 o
  12   5   2      566.00      538.35     30.19 o
  13   5   2     1721.48     1671.73     71.29 o
  14   5   2      885.39      872.45     42.31 o
  15   5   2      801.97      774.09     42.31 o
  16   5   2      326.29      436.63     53.11 o
  17   5   2      695.21      666.64     53.11 o
  18   5   2       41.85      137.97     43.57 o
   0   6   2       47.42       53.25     17.12 o
   1   6   2    12487.03    13106.90     89.75 o
   2   6   2       48.35       67.78     14.52 o
   3   6   2     3459.15     3598.66     35.06 o
   4   6   2      593.00      559.71     16.95 o
   5   6   2     2024.43     1992.83     26.63 o
   6   6   2     1036.17      986.16     41.93 o
   7   6   2        2.95       48.41     16.94 o
   8   6   2       37.80        9.68     19.36 o
   9   6   2        4.21       32.61     22.90 o
  10   6   2      951.06     1010.23     36.07 o
  11   6   2      532.55      459.42     32.61 o
  12   6   2     1344.98     1380.05     44.74 o
  13   6   2     8653.62     8894.01    128.17 o
  14   6   2      140.14      213.64     36.99 o
  15   6   2     6759.33     7157.90    123.09 o
  16   6   2      362.98      356.11     42.77 o
   1   7   2      507.67      428.48     19.37 o
   2   7   2      698.07      699.75     22.90 o
   3   7   2     2553.63     2489.50     36.35 o
   4   7   2        0.53        3.93     18.91 o
   5   7   2     2000.46     2194.10     50.32 o
   6   7   2      234.06      210.30     27.95 o
   7   7   2      929.31      965.77     33.63 o
   8   7   2      922.53      920.43     31.19 o
   9   7   2     2482.22     2392.63     50.33 o
  10   7   2      650.52      589.06     32.86 o
  11   7   2      624.84      576.13     39.89 o
  12   7   2      384.18      413.38     41.90 o
  13   7   2     1719.78     1813.55     67.66 o
   0   8   2       38.01        0.00     37.65 o
   1   8   2        1.10        6.45     48.91 o
   2   8   2       39.56       15.13     28.75 o
   3   8   2      105.55      105.47     33.63 o
   4   8   2      350.54      386.53     37.83 o
   5   8   2     3643.30     3764.20     78.01 o
   6   8   2      545.02      440.57     44.73 o
   7   8   2      351.75      273.49     37.46 o
   8   8   2       76.33       89.56     41.15 o
   9   8   2     9527.20    10153.57    152.63 o
  10   8   2      410.01      353.32     51.66 o
   1   9   2      838.51      919.20     65.23 o
   2   9   2      291.00      396.30     61.49 o
   1   0   3    57763.95    57881.64    292.02 o
   2   0   3    44656.32    43406.68    227.05 o
   3   0   3    35737.82    34154.08    198.07 o
   4   0   3       61.90      130.71      6.85 o
   5   0   3      461.93      445.45     10.27 o
   6   0   3     2196.49     2165.46     20.55 o
   7   0   3        9.68       24.21     10.27 o
   8   0   3     4154.66     4211.51     37.70 o
   9   0   3      187.23      140.40     13.69 o
  10   0   3     2787.03     2824.11     30.83 o
  11   0   3    12386.26    12143.93     96.10 o
  12   0   3    13968.89    14252.49    144.17 o
  13   0   3     2417.55     2518.47     44.52 o
  14   0   3      961.50      982.90     34.24 o
  15   0   3     8657.21     9332.45    109.70 o
  16   0   3     7034.18     7347.22    102.81 o
  17   0   3     4117.33     4083.55     71.93 o
  18   0   3      912.03     1016.75     54.78 o
  19   0   3      274.52      387.30     47.93 o
  20   0   3      619.23      600.34     51.35 o
  21   0   3      590.48      643.91     95.86 o
   0   1   3     8932.83     8870.12     51.55 o
   1   1   3    16454.49    16473.98     65.29 o
   2   1   3     5815.22     5836.13     28.82 o
   3   1   3     7432.83     7169.83     32.71 o
   4   1   3       28.66       32.50      4.84 o
   5   1   3     4402.90     4313.94     57.38 o
   6   1   3    15335.58    15371.41     71.46 o
   7   1   3     4699.53     4665.01     31.23 o
   8   1   3     6724.16     6764.96     41.22 o
   9   1   3       57.07       61.28      8.22 o
  10   1   3       16.83       24.21      9.68 o
  11   1   3     5201.25     5175.45     39.93 o
  12   1   3     1775.28     1717.19     23.77 o
  13   1   3      659.07      615.23     23.76 o
  14   1   3     3905.94     3977.45     44.76 o
  15   1   3     1306.50     1317.48     27.76 o
  16   1   3     1792.33     1743.58     35.04 o
  17   1   3     4736.02     5081.22     62.84 o
  18   1   3     1080.28      986.32     38.51 o
  19   1   3      379.67      353.30     40.30 o
  20   1   3      953.17      979.69     53.09 o
  21   1   3      790.00      750.10     60.10 o
   1   2   3     2645.87     2761.97     15.61 o
   2   2   3      763.24      815.74      8.22 o
   3   2   3        6.55       24.21      4.84 o
   4   2   3    14991.91    15151.56     69.02 o
   5   2   3    19614.39    19663.36    178.49 o
   6   2   3     7945.75     7798.73     48.63 o
   7   2   3    35988.96    35485.46    192.56 o
   8   2   3     9517.35     9147.98     59.10 o
   9   2   3     3286.49     3137.95     29.63 o
  10   2   3     9879.45     9675.65     71.28 o
  11   2   3     4025.36     3939.84     38.53 o
  12   2   3      279.86      268.78     20.96 o
  13   2   3      440.35      472.81     22.36 o
  14   2   3     1292.06     1266.43     26.63 o
  15   2   3      425.99      440.11     22.90 o
  16   2   3       86.56       24.21     24.21 o
  17   2   3        6.35       19.36     26.55 o
  18   2   3     1444.26     1247.93     40.31 o
  19   2   3     4044.35     4222.08     93.68 o
  20   2   3     1323.93     1211.97     57.52 o
  21   2   3     6197.62     6698.08    135.66 o
   0   3   3    10274.60    10496.75     72.09 o
   1   3   3    10544.06    10904.02     50.81 o
   2   3   3     3078.31     3105.75     19.38 o
   3   3   3     5711.05     5648.97     36.39 o
   4   3   3      277.69      331.79      7.26 o
   5   3   3     2768.37     2773.01     23.86 o
   6   3   3     9060.47     8879.16     56.66 o
   7   3   3     3837.47     3735.66     32.64 o
   8   3   3     3111.23     3033.74     28.76 o
   9   3   3      134.19      150.00     11.39 o
  10   3   3       26.29       19.36     11.89 o
  11   3   3     3323.74     3018.00     36.09 o
  12   3   3      837.97      780.77     20.47 o
  13   3   3      194.71      191.99     19.36 o
  14   3   3     3002.64     2867.58     88.08 o
  15   3   3      938.51      794.78     26.63 o
  16   3   3     1827.53     1810.38     50.32 o
  17   3   3     4683.81     4820.94     73.61 o
  18   3   3      921.56      890.65     67.09 o
  19   3   3      205.07      139.30     37.46 o
  20   3   3     1039.24      970.18     51.00 o
   1   4   3    22291.18    22480.73    130.63 o
   2   4   3    22180.23    22240.84    144.67 o
   3   4   3    18425.58    18267.53     96.86 o
   4   4   3       37.23       41.15      7.26 o
   5   4   3      274.73      285.64      8.22 o
   6   4   3     1551.67     1651.90     20.47 o
   7   4   3        9.12        6.78     11.39 o
   8   4   3     1922.50     1881.74     26.31 o
   9   4   3      134.37      122.76     15.59 o
  10   4   3     1242.26     1253.37     26.56 o
  11   4   3     6376.28     6288.45     58.16 o
  12   4   3     7949.94     7957.15     76.54 o
  13   4   3     1661.61     1654.04     39.89 o
  14   4   3      517.59      468.86     28.75 o
  15   4   3     5096.29     5044.18     74.04 o
  16   4   3     4363.35     4416.56     71.42 o
  17   4   3     2677.66     2729.85     66.29 o
  18   4   3      574.91      415.46     45.80 o
  19   4   3      193.23      240.60     55.90 o
   0   5   3     1505.00     1481.79     27.39 o
   1   5   3     5171.22     5170.28     39.92 o
   2   5   3     1723.46     1693.09     19.37 o
   3   5   3     2565.01     2555.25     26.57 o
   4   5   3      193.22      170.69     12.10 o
   5   5   3     1729.30     1734.45     22.91 o
   6   5   3     5714.40     5604.42     99.32 o
   7   5   3     1378.67     1350.38     23.76 o
   8   5   3     3098.24     3006.12     37.85 o
   9   5   3        6.34       21.18     18.91 o
  10   5   3        7.10       89.40     18.03 o
  11   5   3     2287.54     2251.89     55.92 o
  12   5   3     1015.02      964.83     35.04 o
  13   5   3      478.21      420.75     38.50 o
  14   5   3     1640.44     1614.06     61.50 o
  15   5   3      677.40      662.06     44.34 o
  16   5   3      676.30      602.85     47.52 o
  17   5   3     2306.35     2252.14     86.67 o
   1   6   3      442.97      451.55     16.94 o
   2   6   3      250.92      261.74     15.37 o
   3   6   3        2.27       -3.96     13.15 o
   4   6   3     4038.32     4125.22     41.18 o
   5   6   3     4490.60     4605.23     75.52 o
   6   6   3     2800.65     2844.26     55.92 o
   7   6   3    10593.67    10754.76     92.19 o
   8   6   3     2752.28     2798.59     40.32 o
   9   6   3      919.54      944.61     31.19 o
  10   6   3     3785.06     3853.93     78.30 o
  11   6   3     1545.86     1514.77     47.16 o
  12   6   3      111.37      146.52     36.07 o
  13   6   3      230.43      169.44     41.90 o
  14   6   3      613.88      543.85     45.23 o
  15   6   3      196.59      163.68     42.43 o
  16   6   3       67.62      110.67     52.00 o
   0   7   3     2787.73     2639.48     58.22 o
   1   7   3     2073.67     2128.37     36.32 o
   2   7   3      546.84      557.82     26.63 o
   3   7   3     1725.98     1764.59     35.04 o
   4   7   3      226.28      204.11     23.76 o
   5   7   3      758.43      707.78     26.30 o
   6   7   3     1934.96     2006.44     43.58 o
   7   7   3     1281.61     1330.29     37.47 o
   8   7   3      431.44      378.59     32.61 o
   9   7   3       38.69       26.18     32.61 o
  10   7   3        6.02       41.15     36.31 o
  11   7   3      820.05      681.71     78.27 o
  12   7   3      136.99      146.00     44.30 o
  13   7   3        0.88      100.05     46.05 o
   1   8   3     4853.92     4995.44     90.61 o
   2   8   3     5120.48     5365.79    102.09 o
   3   8   3     4326.01     4588.75    104.87 o
   4   8   3        9.00       80.63     38.50 o
   5   8   3       43.11        3.63     43.37 o
   6   8   3      468.48      509.41     89.44 o
   7   8   3        9.62       -0.30     36.73 o
   8   8   3      492.18      401.68     46.12 o
   9   8   3      140.94       47.87     44.72 o
   0   0   4   150749.66   158395.52   1141.30 o
   1   0   4     3004.19     3009.63     23.99 o
   2   0   4     3364.89     3552.77     27.42 o
   3   0   4    10448.05    10877.79     68.71 o
   4   0   4    18601.83    18832.18    106.75 o
   5   0   4     1819.08     1753.41     20.55 o
   6   0   4      402.31      372.80     13.69 o
   7   0   4       25.16       33.89     10.27 o
   8   0   4     4875.86     4759.52     41.13 o
   9   0   4     2070.41     2082.62     27.40 o
  10   0   4     1153.11     1128.24     20.54 o
  11   0   4     4253.56     4438.16     54.82 o
  12   0   4     7054.80     7358.46     89.12 o
  13   0   4     2482.08     2518.45     47.95 o
  14   0   4    11829.86    12626.50    140.63 o
  15   0   4      568.90      484.15     27.39 o
  16   0   4      584.07      590.66     37.66 o
  17   0   4       14.41      101.66     37.65 o
  18   0   4     4570.17     4805.45     95.91 o
  19   0   4        7.74       67.77     47.92 o
  20   0   4       30.47        9.68     44.50 o
  21   0   4       33.09      130.71     82.16 o
   1   1   4     1526.55     1658.94     12.11 o
   2   1   4     3740.06     3716.23     20.49 o
   3   1   4      555.00      603.92      8.22 o
   4   1   4     4830.14     4997.28     25.37 o
   5   1   4     2019.88     1952.10     16.78 o
   6   1   4     5251.47     5420.18     44.78 o
   7   1   4    13193.84    13454.52     78.90 o
   8   1   4     2310.07     2222.81     22.91 o
   9   1   4     2742.65     2662.94     39.15 o
  10   1   4     8547.32     8493.74     58.49 o
  11   1   4      395.47      421.20     13.15 o
  12   1   4      354.14      342.19     16.43 o
  13   1   4       29.12       58.09     14.52 o
  14   1   4     2487.86     2518.07     35.05 o
  15   1   4     2375.05     2392.63     38.74 o
  16   1   4      119.13      138.81     21.79 o
  17   1   4      282.18      287.85     29.35 o
  18   1   4      575.87      600.75     31.47 o
  19   1   4      283.53      407.22     43.57 o
  20   1   4       45.14      182.05     45.23 o
  21   1   4      141.54       85.84     48.52 o
   0   2   4    12267.66    12099.06     89.33 o
   1   2   4     3283.45     3345.78     21.41 o
   2   2   4     1106.74     1129.22     13.15 o
   3   2   4     5473.66     5645.18     32.18 o
   4   2   4    57241.64    57267.02    253.02 o
   5   2   4      991.79      985.85     13.15 o
   6   2   4    38980.94    38454.36    189.23 o
   7   2   4      404.80      376.75      8.81 o
   8   2   4    18262.29    17600.17    112.99 o
   9   2   4     1278.82     1087.11     16.95 o
  10   2   4    19279.40    19266.14    132.41 o
  11   2   4     4806.78     4855.28     48.45 o
  12   2   4        9.59       65.35     16.94 o
  13   2   4     2505.93     2385.31     55.92 o
  14   2   4      359.73      279.55     20.47 o
  15   2   4      380.19      331.17     27.76 o
  16   2   4        0.78        0.00     22.90 o
  17   2   4       17.66       10.52     27.76 o
  18   2   4      207.35      247.06     31.19 o
  19   2   4        4.65      -10.17     35.35 o
  20   2   4       33.52       29.81     45.80 o
   1   3   4      678.25      755.60     13.98 o
   2   3   4     3454.68     3473.83     26.32 o
   3   3   4      314.36      319.53      8.22 o
   4   3   4     2228.59     2136.65     18.92 o
   5   3   4     1564.84     1576.18     16.44 o
   6   3   4     3911.48     3845.99     33.57 o
   7   3   4     8772.72     8710.61     58.49 o
   8   3   4     2613.37     2577.34     27.87 o
   9   3   4     1888.64     1744.21     27.77 o
  10   3   4     6194.45     5855.50     79.75 o
  11   3   4      307.07      312.43     19.37 o
  12   3   4      477.19      415.17     22.36 o
  13   3   4       16.64       48.41     19.36 o
  14   3   4     1971.02     1658.98     51.72 o
  15   3   4     1818.66     1731.78     97.85 o
  16   3   4       54.84      -21.88     30.18 o
  17   3   4      288.47      265.01     36.07 o
  18   3   4      493.44      494.73     46.05 o
  19   3   4      236.74      223.64     43.32 o
   0   4   4    56489.45    55814.84    384.59 o
   1   4   4     1233.63     1224.70     13.15 o
   2   4   4     1348.75     1335.15     14.52 o
   3   4   4     4068.88     3971.83     29.63 o
   4   4   4     7901.47     7801.59     51.87 o
   5   4   4      784.06      787.39     48.92 o
   6   4   4      151.15      151.66      9.44 o
   7   4   4       24.10       42.76     13.93 o
   8   4   4     2459.98     2346.23     33.64 o
   9   4   4     1083.61     1090.59     25.92 o
  10   4   4      659.69      616.11     23.76 o
  11   4   4     2398.27     2318.80     37.01 o
  12   4   4     4238.14     4154.48     76.91 o
  13   4   4     1497.20     1525.28     37.00 o
  14   4   4     7224.63     7535.79     96.56 o
  15   4   4      377.97      384.55     33.63 o
  16   4   4      397.09      575.19     82.46 o
  17   4   4       30.57      -20.57     38.50 o
  18   4   4     3174.15     3178.46     78.67 o
   1   5   4      304.93      249.91     25.16 o
   2   5   4      593.84      544.61     13.15 o
   3   5   4      211.23      193.04     10.69 o
   4   5   4     1900.30     1773.07     24.21 o
   5   5   4      732.79      730.48     18.04 o
   6   5   4     1378.48     1366.54     26.30 o
   7   5   4     4322.65     4228.49     78.32 o
   8   5   4      745.98      694.40     23.85 o
   9   5   4     1404.37     1543.03     32.62 o
  10   5   4     3619.34     3572.94     48.55 o
  11   5   4      182.95      203.67     25.33 o
  12   5   4       89.22       99.80     31.19 o
  13   5   4       76.03       59.71     32.08 o
  14   5   4     1270.82     1343.16     51.67 o
  15   5   4     1040.57      983.29     50.67 o
  16   5   4      120.54       84.72     41.15 o
  17   5   4      107.37       81.51     52.00 o
   0   6   4     3548.13     3351.96     51.38 o
   1   6   4      682.71      604.62     18.04 o
   2   6   4      248.36      256.03     18.03 o
   3   6   4     1358.87     1256.53     24.21 o
   4   6   4    15087.74    15288.75    123.75 o
   5   6   4      379.96      330.94     20.47 o
   6   6   4    10857.38    11258.24     98.00 o
   7   6   4      110.48       73.64     22.90 o
   8   6   4     5552.20     5785.40     69.01 o
   9   6   4      555.99      543.72     27.13 o
  10   6   4     6858.54     7093.82     90.64 o
  11   6   4     1543.05     1394.14     44.35 o
  12   6   4        4.99       22.99     38.50 o
  13   6   4      952.35      912.66     79.67 o
  14   6   4      216.98      244.97     67.08 o
  15   6   4      219.21      266.20     49.58 o
   1   7   4       39.03       70.20     32.14 o
   2   7   4     1186.23     1188.73     60.10 o
   3   7   4       65.86       55.79     25.33 o
   4   7   4      245.62      229.43     24.21 o
   5   7   4      490.72      441.71     34.94 o
   6   7   4     1203.92     1228.52     35.04 o
   7   7   4     1871.34     1869.73     43.58 o
   8   7   4     1225.09     1211.59     40.94 o
   9   7   4      688.34      684.49     37.46 o
  10   7   4     1757.21     1883.68     65.70 o
  11   7   4      136.17       64.55     39.88 o
  12   7   4      262.43      214.50     46.78 o
   0   8   4     9874.61    10490.13    215.95 o
   1   8   4      270.82      299.78     37.46 o
   2   8   4      267.65      179.12     36.31 o
   3   8   4      623.22      702.01     45.99 o
   4   8   4     1402.78     1324.28     55.68 o
   5   8   4      254.10      160.30     42.77 o
   6   8   4       46.12      106.63     46.05 o
   7   8   4       32.47      -43.57     43.57 o
   8   8   4      697.84      728.30     51.79 o
   1   0   5     1903.47     1932.68     20.55 o
   2   0   5      193.88      183.97     10.27 o
   3   0   5    23925.18    24359.92    161.98 o
   4   0   5      619.29      677.86     13.69 o
   5   0   5      843.64      818.31     17.12 o
   6   0   5    19766.40    19721.17    144.47 o
   7   0   5    65498.01    66701.31    417.02 o
   8   0   5    24603.25    24404.66    185.85 o
   9   0   5     2576.77     2664.00     37.67 o
  10   0   5     1217.35     1186.34     23.97 o
  11   0   5    11243.56    11371.36    113.20 o
  12   0   5     1181.36     1162.09     30.81 o
  13   0   5     1463.97     1442.99     37.66 o
  14   0   5      607.13      624.55     30.81 o
  15   0   5     1011.22     1011.94     34.24 o
  16   0   5       90.11       82.30     41.08 o
  17   0   5      301.74      285.63     41.08 o
  18   0   5      395.83      324.37     51.35 o
  19   0   5      406.44      430.88     54.77 o
  20   0   5     3773.10     4000.69    119.87 o
   0   1   5     3038.56     2892.65     23.98 o
   1   1   5     5802.30     5855.36     31.52 o
   2   1   5    24285.68    24432.34    119.12 o
   3   1   5    23920.43    23398.48    114.20 o
   4   1   5     3341.94     3320.05     24.67 o
   5   1   5     1907.53     2024.53     18.04 o
   6   1   5     4068.40     4001.35     30.77 o
   7   1   5       86.71       98.38     10.69 o
   8   1   5       40.24       38.73      9.68 o
   9   1   5     4843.72     4781.15     38.54 o
  10   1   5     1365.02     1306.30     23.76 o
  11   1   5    12645.93    12946.55     93.38 o
  12   1   5     2381.98     2394.18     30.20 o
  13   1   5        1.24       22.82     16.43 o
  14   1   5      402.47      454.23     27.76 o
  15   1   5     2707.25     2738.76     46.01 o
  16   1   5     1705.18     1741.58     40.31 o
  17   1   5      782.95      757.28     35.04 o
  18   1   5      588.41      559.71     36.07 o
  19   1   5     1880.05     1793.95     55.53 o
  20   1   5      659.53      625.83     57.49 o
   1   2   5    36004.16    36070.86    165.74 o
   2   2   5    42819.79    42721.46    212.72 o
   3   2   5      914.90      924.99     13.98 o
   4   2   5    15975.13    15799.46     79.75 o
   5   2   5    19539.21    19145.78     95.81 o
   6   2   5       40.90       47.12     11.18 o
   7   2   5     3849.99     3859.08     30.39 o
   8   2   5       96.14      112.28      8.81 o
   9   2   5       20.42       13.31      8.81 o
  10   2   5      363.08      326.69     14.52 o
  11   2   5     2192.28     2176.19     35.05 o
  12   2   5     5465.76     5382.86     60.42 o
  13   2   5     1926.65     1896.38     32.62 o
  14   2   5      267.50      206.03     22.90 o
  15   2   5    16045.04    17419.48    155.29 o
  16   2   5     6206.46     6309.56     81.95 o
  17   2   5      494.85      543.99     33.56 o
  18   2   5      719.55      722.88     43.37 o
  19   2   5     4375.06     4811.58    104.52 o
  20   2   5      152.86      104.80     60.84 o
   0   3   5     4137.50     4128.48     51.40 o
   1   3   5     4402.17     4419.84     32.64 o
   2   3   5    16535.81    16506.78     98.20 o
   3   3   5    16368.32    16456.84     92.94 o
   4   3   5     1094.67     1060.53     15.60 o
   5   3   5     1090.91     1092.96     14.52 o
   6   3   5     3605.35     3727.82     41.96 o
   7   3   5       96.30       90.17     16.77 o
   8   3   5      115.73      112.17     16.77 o
   9   3   5     3620.14     3451.65     57.33 o
  10   3   5      659.72      641.82     27.23 o
  11   3   5     9749.59     9652.79     92.13 o
  12   3   5     2027.79     1916.49     35.05 o
  13   3   5        8.70       38.73     22.36 o
  14   3   5      414.64      351.61     27.76 o
  15   3   5     2013.55     1819.64     44.73 o
  16   3   5     1193.37     1112.72     44.35 o
  17   3   5      441.87      555.37     45.80 o
  18   3   5      421.13      482.09     45.80 o
  19   3   5     1843.79     1561.19     59.95 o
   1   4   5      669.96      658.26     13.15 o
   2   4   5       82.34       85.41      8.39 o
   3   4   5    11621.15    11685.00     96.65 o
   4   4   5      267.72      251.72     11.39 o
   5   4   5      472.45      488.91     18.17 o
   6   4   5    10885.79    10807.96     77.16 o
   7   4   5    33684.74    34341.32    237.30 o
   8   4   5    12290.00    11971.97     98.66 o
   9   4   5     1107.54     1060.54     33.63 o
  10   4   5      816.80      791.28     40.53 o
  11   4   5     6323.69     6127.28     80.49 o
  12   4   5      655.82      586.09     29.61 o
  13   4   5      748.08      623.71     32.61 o
  14   4   5      406.31      342.67     32.08 o
  15   4   5      717.70      731.14     47.16 o
  16   4   5       42.11       35.50     39.88 o
  17   4   5      230.71      140.79     44.73 o
  18   4   5      245.41      262.95     54.50 o
   0   5   5      629.70      663.30     27.39 o
   1   5   5     1838.83     1885.97     25.34 o
   2   5   5     7403.71     7452.52     60.45 o
   3   5   5     8280.20     8344.52    106.36 o
   4   5   5     1724.91     1672.06     46.13 o
   5   5   5      713.04      705.25     22.36 o
   6   5   5     1141.07     1068.77     25.33 o
   7   5   5       41.05       63.58     18.03 o
   8   5   5        8.14       33.63     22.90 o
   9   5   5     1815.96     1707.53     35.04 o
  10   5   5      742.88      700.28     28.75 o
  11   5   5     5940.23     5986.42     86.72 o
  12   5   5      855.90      817.42     37.32 o
  13   5   5       20.16      -37.46     37.46 o
  14   5   5      130.47       79.18     34.73 o
  15   5   5     1575.49     1425.44     59.95 o
  16   5   5     1067.51      973.14     59.23 o
   1   6   5     9226.84     9537.51     84.74 o
   2   6   5    12612.82    13083.71    102.88 o
   3   6   5      271.38      296.31     21.39 o
   4   6   5     4369.81     4455.47     50.87 o
   5   6   5     5337.67     5342.00     59.31 o
   6   6   5       14.80       29.05     21.78 o
   7   6   5     1206.63     1301.68     36.31 o
   8   6   5        6.93      -18.67     25.33 o
   9   6   5        2.83       15.33     28.74 o
  10   6   5      124.39       78.43     29.61 o
  11   6   5      827.25      737.39     43.37 o
  12   6   5     2368.73     2256.82     60.53 o
  13   6   5      785.86      640.62     53.09 o
  14   6   5      138.37      188.27     53.46 o
   0   7   5     1852.48     1995.04     61.63 o
   1   7   5     1207.63     1214.84     37.47 o
   2   7   5     4050.54     4222.60     60.55 o
   3   7   5     3996.02     4185.90     61.72 o
   4   7   5       64.76       38.73     29.05 o
   5   7   5      231.54      134.00     29.61 o
   6   7   5     1203.66     1170.84     42.31 o
   7   7   5       82.12       81.40     32.61 o
   8   7   5       74.87      128.29     40.53 o
   9   7   5     1154.16     1133.22     45.81 o
  10   7   5       81.79       88.54     37.46 o
  11   7   5     3529.70     3581.85     76.25 o
   1   8   5      106.00      147.87     39.88 o
   2   8   5       12.37       42.43     40.94 o
   3   8   5     3011.29     3040.40     70.10 o
   4   8   5       73.56       99.68     46.05 o
   5   8   5      166.97      192.40     47.15 o
   6   8   5     2726.56     2647.52     76.46 o
   7   8   5     8741.02     8967.65    159.88 o
   0   0   6     4393.36     4579.89     58.26 o
   1   0   6     9191.79     9466.82     72.05 o
   2   0   6     7389.48     7401.03     65.16 o
   3   0   6     7591.78     7478.69     65.16 o
   4   0   6     1129.81     1060.47     20.54 o
   5   0   6    12137.68    12107.01    106.41 o
   6   0   6     5720.26     5622.66     58.27 o
   7   0   6      706.66      692.37     23.97 o
   8   0   6      971.45      939.34     23.97 o
   9   0   6    11304.92    11396.35    106.35 o
  10   0   6      248.62      266.27     23.96 o
  11   0   6     3950.99     4151.66     68.51 o
  12   0   6     1465.46     1331.61     34.24 o
  13   0   6     1084.14      949.01     30.81 o
  14   0   6      139.51       67.78     27.39 o
  15   0   6     2005.70     2038.69     65.06 o
  16   0   6     2177.73     2266.32     78.76 o
  17   0   6     1977.23     2048.33     78.75 o
  18   0   6      325.10      343.73     54.77 o
  19   0   6     2164.74     2304.99     92.45 o
   1   1   6      167.22      165.17      7.26 o
   2   1   6     7816.01     7715.79     50.24 o
   3   1   6      212.91      207.89     12.58 o
   4   1   6     3388.26     3241.76     27.15 o
   5   1   6      114.67       96.25      8.81 o
   6   1   6     3604.00     3645.58     28.77 o
   7   1   6     4429.52     4409.81     36.34 o
   8   1   6      800.88      768.39     20.97 o
   9   1   6     1317.87     1351.31     22.91 o
  10   1   6       65.16      120.15     15.59 o
  11   1   6       50.93       43.20     15.59 o
  12   1   6      117.94      104.66     16.43 o
  13   1   6        1.21       -6.99     21.38 o
  14   1   6       47.24       48.41     27.95 o
  15   1   6      770.72      753.25     31.19 o
  16   1   6     1163.55     1103.44     39.89 o
  17   1   6      134.10       88.75     32.61 o
  18   1   6     1285.99     1258.88     67.09 o
  19   1   6       67.03       14.38     48.91 o
   0   2   6     5957.34     5792.95     54.85 o
   1   2   6     1808.67     1788.67     30.76 o
   2   2   6     5098.02     5014.78     35.39 o
   3   2   6      231.58      217.51      9.19 o
   4   2   6      123.64      135.81      8.81 o
   5   2   6     3975.50     4069.47     29.63 o
   6   2   6     2884.39     2884.46     32.16 o
   7   2   6      319.80      341.70     16.77 o
   8   2   6       36.37       49.73     13.15 o
   9   2   6     6051.85     6034.91     74.15 o
  10   2   6      656.12      694.87     21.39 o
  11   2   6     1043.94     1074.90     29.05 o
  12   2   6     3121.82     3103.08     43.39 o
  13   2   6    12694.66    12997.42    127.17 o
  14   2   6       45.57       64.87     23.84 o
  15   2   6     1091.14     1083.71     36.31 o
  16   2   6      890.28      808.12     37.46 o
  17   2   6     1781.49     1774.44     51.67 o
  18   2   6      341.24      342.13     60.09 o
  19   2   6     1754.69     1566.20     74.00 o
   1   3   6      303.89      326.18     13.98 o
   2   3   6     4486.11     4420.81     38.54 o
   3   3   6       52.62       62.93     11.39 o
   4   3   6     2297.45     2275.64     24.66 o
   5   3   6      389.55      340.74     13.98 o
   6   3   6     3204.30     3044.98     32.63 o
   7   3   6     2354.67     2240.70     27.87 o
   8   3   6      629.99      581.63     15.31 o
   9   3   6     1720.80     1582.42     55.92 o
  10   3   6      102.62      100.05     21.38 o
  11   3   6       24.62       74.69     24.65 o
  12   3   6       70.19      105.74     22.90 o
  13   3   6       35.10       25.48     22.36 o
  14   3   6       69.28       14.96     27.95 o
  15   3   6     1281.71     1269.28     45.24 o
  16   3   6      845.12      771.44     39.45 o
  17   3   6      102.93       90.66     39.45 o
  18   3   6     1180.19     1080.92     54.43 o
   0   4   6     2565.45     2508.86     41.10 o
   1   4   6     5470.79     5602.06     47.20 o
   2   4   6     3826.21     3767.11     37.49 o
   3   4   6     4361.94     4340.46     43.36 o
   4   4   6      478.31      498.67     19.37 o
   5   4   6     7161.62     7254.74     62.87 o
   6   4   6     2834.43     2832.71     35.05 o
   7   4   6      302.43      250.23     22.15 o
   8   4   6      576.25      575.99     26.30 o
   9   4   6     6649.24     6452.31     75.00 o
  10   4   6      116.35      130.25     25.33 o
  11   4   6     2618.24     2448.94     48.25 o
  12   4   6      770.71      736.96     32.87 o
  13   4   6      718.11      599.91     33.63 o
  14   4   6      115.09       94.50     46.12 o
  15   4   6     1363.70     1457.65     55.93 o
  16   4   6     1364.51     1244.79     60.38 o
  17   4   6     1361.12     1284.34     56.55 o
   1   5   6        0.63      -15.59     15.59 o
   2   5   6     3646.61     3669.36     46.02 o
   3   5   6      238.22      260.64     19.57 o
   4   5   6     1533.56     1494.24     32.62 o
   5   5   6        3.38       27.91     20.47 o
   6   5   6     1142.42     1104.31     30.19 o
   7   5   6     2552.06     2442.99     43.39 o
   8   5   6      221.27      252.65     26.30 o
   9   5   6      286.60      190.04     37.73 o
  10   5   6        6.88        7.48     26.30 o
  11   5   6      181.60      172.98     29.61 o
  12   5   6       57.16      130.34     31.19 o
  13   5   6       12.15        4.69     38.50 o
  14   5   6       19.48      105.46     74.07 o
  15   5   6      197.55      179.12     48.41 o
   0   6   6     2089.09     2004.83     54.79 o
   1   6   6      790.14      714.01     34.94 o
   2   6   6     1541.55     1472.94     40.54 o
   3   6   6       98.52       72.62     26.63 o
   4   6   6       32.44        7.26     24.21 o
   5   6   6     1689.71     1664.25     38.51 o
   6   6   6      886.27      853.70     35.04 o
   7   6   6      165.14      103.35     27.76 o
   8   6   6       67.88       99.73     41.92 o
   9   6   6     2480.18     2429.22     49.24 o
  10   6   6      161.47      197.86     37.46 o
  11   6   6      558.58      565.71     46.79 o
  12   6   6      932.52      998.26     51.67 o
  13   6   6     5426.49     5795.68    104.07 o
   1   7   6      141.53      164.94     36.34 o
   2   7   6      952.53      920.73     36.07 o
   3   7   6       10.06      -11.30     32.61 o
   4   7   6      782.01      736.47     36.07 o
   5   7   6      288.93      391.53     53.11 o
   6   7   6      935.79      866.76     40.94 o
   7   7   6      579.46      578.71     37.46 o
   8   7   6      103.03       86.45     42.31 o
   9   7   6      873.24      732.40     82.46 o
  10   7   6       39.03      -44.73     44.73 o
   0   8   6      984.83      881.18     71.89 o
   1   8   6     1793.40     1655.86     92.26 o
   2   8   6      753.94      883.15     54.43 o
   3   8   6     1279.26     1187.85     58.10 o
   4   8   6       46.82      -48.23     48.23 o
   1   0   7     6170.91     6306.72     61.70 o
   2   0   7    13884.64    14047.35    120.17 o
   3   0   7     2339.91     2281.27     34.25 o
   4   0   7       68.92       77.46     17.12 o
   5   0   7      137.72      111.35     17.12 o
   6   0   7      434.23      450.25     23.96 o
   7   0   7      326.95      295.32     27.39 o
   8   0   7     1659.14     1801.42     41.09 o
   9   0   7     1060.15      992.60     30.81 o
  10   0   7       22.58       53.25     23.96 o
  11   0   7     4939.29     4966.12     78.80 o
  12   0   7     5387.04     5542.91     78.80 o
  13   0   7       13.96       33.89     34.23 o
  14   0   7      736.63      721.39     54.78 o
  15   0   7     8172.13     8627.24    171.36 o
  16   0   7    11266.33    12674.49    222.86 o
  17   0   7     2430.42     2600.50     85.61 o
  18   0   7      555.76      522.87     65.04 o
  19   0   7      352.49      353.41     68.47 o
   0   1   7     3174.06     3148.83     37.68 o
   1   1   7      246.88      264.05      9.68 o
   2   1   7     3605.97     3655.52     31.64 o
   3   1   7     1015.44     1032.40     17.62 o
   4   1   7     2130.72     2061.27     55.92 o
   5   1   7      646.62      659.77     15.37 o
   6   1   7     1162.90     1125.80     19.37 o
   7   1   7       43.72       55.86     19.56 o
   8   1   7     1173.53     1179.29     24.21 o
   9   1   7      399.05      412.43     21.79 o
  10   1   7     3524.73     3497.35     42.33 o
  11   1   7     5001.99     5026.59     52.04 o
  12   1   7     8559.07     8956.69     98.14 o
  13   1   7     1825.71     1980.85     39.46 o
  14   1   7      254.64      199.48     26.30 o
  15   1   7        4.41       -4.84     26.63 o
  16   1   7      137.69      150.85     40.53 o
  17   1   7       57.17       38.73     36.31 o
  18   1   7       99.20       41.15     43.57 o
   1   2   7      242.38      233.84     11.39 o
   2   2   7      699.92      671.80     15.37 o
   3   2   7     3568.78     3450.82     51.74 o
   4   2   7     6275.08     6265.52     48.58 o
   5   2   7     2737.18     2672.14     27.15 o
   6   2   7    11927.33    11913.32     92.44 o
   7   2   7    18656.57    18959.88    126.22 o
   8   2   7    18873.18    19421.96    135.91 o
   9   2   7      129.79      115.65     15.59 o
  10   2   7     1854.19     1943.11     37.47 o
  11   2   7     2248.55     2153.28     38.52 o
  12   2   7      421.42      390.27     24.21 o
  13   2   7      622.71      604.14     32.15 o
  14   2   7      353.13      419.25     32.61 o
  15   2   7       39.81      -21.16     32.61 o
  16   2   7     1126.44     1155.17     46.79 o
  17   2   7       19.21      152.35     40.30 o
  18   2   7      863.66      831.38     78.27 o
   0   3   7     3943.91     3991.99     54.81 o
   1   3   7      105.21      114.80     13.93 o
   2   3   7     2492.54     2567.53     41.94 o
   3   3   7     1116.07     1087.62     23.85 o
   4   3   7     2667.78     2676.15     31.48 o
   5   3   7      639.95      655.30     19.63 o
   6   3   7      708.16      721.32     23.76 o
   7   3   7      128.18      121.17     15.59 o
   8   3   7      507.55      508.65     23.85 o
   9   3   7      571.49      556.98     27.95 o
  10   3   7     2886.47     2826.47     47.71 o
  11   3   7     3416.24     3340.78     53.11 o
  12   3   7     5984.70     6090.75     77.53 o
  13   3   7      961.63      954.70     38.73 o
  14   3   7      208.37      265.36     33.63 o
  15   3   7        3.79       -4.84     31.47 o
  16   3   7      214.11      212.27     35.04 o
  17   3   7      126.87      115.66     44.34 o
   1   4   7     3219.27     3043.62     37.48 o
   2   4   7     7946.95     8054.54     89.56 o
   3   4   7     1474.85     1483.01     26.63 o
   4   4   7       68.64       97.69     29.35 o
   5   4   7       71.50       65.52     18.03 o
   6   4   7      168.20      210.84     19.63 o
   7   4   7      128.09      120.60     23.84 o
   8   4   7     1048.20     1002.71     31.19 o
   9   4   7      694.18      636.84     30.75 o
  10   4   7        3.89       33.89     29.35 o
  11   4   7     3014.75     2960.43     58.25 o
  12   4   7     3333.03     3198.15     86.69 o
  13   4   7        8.10      -24.56     32.61 o
  14   4   7      532.40      458.06     60.10 o
  15   4   7     5242.83     5368.84    109.08 o
  16   4   7     7715.14     7972.11    132.67 o
   0   5   7      887.22      895.72     37.66 o
   1   5   7      124.64      118.10     20.47 o
   2   5   7     1578.49     1495.91     32.15 o
   3   5   7      322.34      328.72     22.90 o
   4   5   7      539.99      614.10     26.30 o
   5   5   7      222.73      183.83     24.21 o
   6   5   7      579.36      518.27     30.19 o
   7   5   7        1.33       16.83     25.33 o
   8   5   7      888.93      827.06     34.94 o
   9   5   7       98.78      119.28     30.18 o
  10   5   7     1662.16     1438.90     45.24 o
  11   5   7     2718.27     2559.10     54.12 o
  12   5   7     5125.68     5081.87     80.90 o
  13   5   7     1380.44     1443.94    106.23 o
  14   5   7      140.02      219.34     89.44 o
   1   6   7      188.50      142.01     25.33 o
   2   6   7      369.31      274.79     27.13 o
   3   6   7     1415.06     1318.11     37.47 o
   4   6   7     2391.02     2435.25     49.59 o
   5   6   7      938.56      959.82     51.71 o
   6   6   7     4643.11     4719.52     69.00 o
   7   6   7     6722.24     6836.87     90.83 o
   8   6   7     7593.73     7980.10    107.81 o
   9   6   7      113.42       58.09     34.54 o
  10   6   7      822.87      743.81     42.77 o
  11   6   7      958.13      921.41     53.09 o
  12   6   7      224.78      218.31     50.66 o
   0   7   7     1981.18     2004.73     75.33 o
   1   7   7        2.83       29.51     37.46 o
   2   7   7      645.82      656.10     67.09 o
   3   7   7      378.43      347.51     36.31 o
   4   7   7     1248.62     1212.94     45.81 o
   5   7   7      334.13      284.97     38.50 o
   6   7   7      156.71      191.57     36.31 o
   7   7   7       74.81      113.77     38.73 o
   8   7   7       98.91       19.62     45.80 o
   0   0   8     7373.81     7262.31    106.27 o
   1   0   8     4164.47     4093.99     51.39 o
   2   0   8     5195.64     5199.65     68.53 o
   3   0   8    13378.67    13705.99    133.84 o
   4   0   8    13178.18    13243.87    126.97 o
   5   0   8     2433.89     2363.48     44.52 o
   6   0   8    14541.64    14721.22    154.44 o
   7   0   8     1513.32     1501.12     34.24 o
   8   0   8    15618.81    16309.15    192.21 o
   9   0   8       30.36       14.52     20.54 o
  10   0   8     4346.26     4485.93     71.94 o
  11   0   8     2292.10     2494.02     58.21 o
  12   0   8      783.44      808.55     41.08 o
  13   0   8      221.93      135.55     34.23 o
  14   0   8       65.61       -4.84     51.35 o
  15   0   8      540.25      518.03     61.62 o
  16   0   8      494.33      580.96     75.31 o
  17   0   8     2732.56     2886.30     99.31 o
   1   1   8     6338.21     6469.50     81.15 o
   2   1   8     2343.92     2262.98     27.14 o
   3   1   8     5161.19     5156.54     46.09 o
   4   1   8     1430.11     1423.64     24.65 o
   5   1   8      933.25      903.32     21.79 o
   6   1   8       34.24       37.85     13.15 o
   7   1   8     7118.97     7336.03     78.36 o
   8   1   8       65.86       92.24     14.52 o
   9   1   8       15.55       19.06     18.91 o
  10   1   8     2774.33     2780.03     45.25 o
  11   1   8       67.60      107.93     19.36 o
  12   1   8     1348.30     1382.48     37.00 o
  13   1   8     2465.51     2476.37     51.68 o
  14   1   8      378.36      377.34     31.47 o
  15   1   8     1027.35      991.72     48.42 o
  16   1   8      404.79      334.33     53.11 o
  17   1   8      766.93      741.24     50.66 o
   0   2   8    28290.46    28550.44    271.84 o
   1   2   8     4630.06     4598.36     44.38 o
   2   2   8      341.13      322.81     18.03 o
   3   2   8     8593.04     8745.07     76.11 o
   4   2   8    10049.74    10107.15     84.03 o
   5   2   8     2675.07     2712.15     43.34 o
   6   2   8        3.95      -15.59     15.59 o
   7   2   8      428.07      455.71     20.47 o
   8   2   8       31.44       36.87     15.59 o
   9   2   8      136.67      106.51     21.79 o
  10   2   8     2638.31     2521.02     45.25 o
  11   2   8     3036.59     2957.05     50.85 o
  12   2   8      627.52      624.84     30.37 o
  13   2   8      357.77      359.29     30.19 o
  14   2   8     8473.24     9050.37    242.05 o
  15   2   8      333.52      225.08     37.46 o
  16   2   8     1320.31     1055.53     52.01 o
  17   2   8     2481.21     2458.35     80.87 o
   1   3   8     4424.05     4637.41     48.27 o
   2   3   8     1191.51     1223.42     26.63 o
   3   3   8     3746.61     3671.88     41.92 o
   4   3   8     1462.86     1392.88     26.30 o
   5   3   8      838.99      845.09     22.90 o
   6   3   8       96.12      119.84     17.09 o
   7   3   8     5311.25     5352.66     61.74 o
   8   3   8        2.84      -17.75     27.95 o
   9   3   8       38.06       36.07     23.84 o
  10   3   8     2355.50     2385.42     60.11 o
  11   3   8       44.15       61.32     39.13 o
  12   3   8      907.74      844.72     37.46 o
  13   3   8     2239.58     2255.10     82.48 o
  14   3   8      330.66      325.02     38.73 o
  15   3   8      820.70      886.68     44.74 o
  16   3   8      284.72      326.20     42.31 o
   0   4   8     4025.05     3943.17     68.51 o
   1   4   8     2537.15     2488.65     38.52 o
   2   4   8     2930.45     2842.77     44.75 o
   3   4   8     7134.26     7207.37     76.95 o
   4   4   8     7407.84     7399.71     76.31 o
   5   4   8     1498.48     1502.78     38.51 o
   6   4   8     8765.50     8831.33     94.53 o
   7   4   8      881.12      847.38     36.31 o
   8   4   8     9425.36     9421.48    100.57 o
   9   4   8       23.61       68.36     61.49 o
  10   4   8     2860.47     2881.06     81.09 o
  11   4   8     1322.47     1170.07     47.16 o
  12   4   8      500.01      435.34     36.34 o
  13   4   8      136.00      107.13     37.46 o
  14   4   8       50.17       22.89     39.88 o
  15   4   8      377.18      457.22     60.37 o
   1   5   8     2869.93     2816.97     61.52 o
   2   5   8     1797.37     1714.41     36.32 o
   3   5   8     2538.19     2538.10     47.17 o
   4   5   8      549.25      527.49     34.94 o
   5   5   8      423.59      407.51     31.47 o
   6   5   8        0.68       95.57     32.61 o
   7   5   8     3048.18     2997.20     64.31 o
   8   5   8       98.07      129.28     32.61 o
   9   5   8        5.87       69.11     34.54 o
  10   5   8     1515.84     1483.22     49.59 o
  11   5   8       39.72       18.40     36.07 o
  12   5   8      940.78      790.91     45.80 o
  13   5   8     1207.59     1062.67     61.70 o
   0   6   8    10151.67    10970.93    178.26 o
   1   6   8     1754.82     1734.07     48.24 o
   2   6   8      158.47      133.13     31.47 o
   3   6   8     3070.23     3062.09     59.29 o
   4   6   8     3751.26     3841.71     70.11 o
   5   6   8     1010.65      976.30     47.52 o
   6   6   8       16.21       39.50     30.18 o
   7   6   8      228.05      132.99     39.26 o
   8   6   8       13.20       -2.07     55.90 o
   9   6   8       41.81      -16.46     36.07 o
  10   6   8     1038.22      892.40     52.01 o
   1   7   8     1292.89     1211.41     50.84 o
   2   7   8      331.52      315.05     39.89 o
   3   7   8     1331.83     1292.36     56.55 o
   4   7   8      699.27      709.90     46.12 o
   5   7   8      351.47      463.86     49.58 o
   1   0   9        6.39       -4.84     17.12 o
   2   0   9     4508.38     4607.45     61.66 o
   3   0   9      114.59       77.46     20.54 o
   4   0   9     2377.49     2285.90     47.94 o
   5   0   9     4738.98     4801.29     71.94 o
   6   0   9     6930.57     7061.47     95.96 o
   7   0   9    13252.52    13685.87    150.94 o
   8   0   9    11951.52    12445.62    137.18 o
   9   0   9       35.27       29.05     27.39 o
  10   0   9       13.60       43.57     23.96 o
  11   0   9     1976.76     1864.34     54.79 o
  12   0   9     1033.36      968.35     51.35 o
  13   0   9      160.17      246.90     51.35 o
  14   0   9      238.22      242.06     65.04 o
  15   0   9      260.49      275.95     58.20 o
  16   0   9        1.79       91.98     68.46 o
   0   1   9     1023.42     1007.11     27.39 o
   1   1   9     2785.07     2782.69     36.33 o
   2   1   9     1417.71     1422.70     26.30 o
   3   1   9     5274.26     5141.90     58.75 o
   4   1   9     2292.23     2229.02     35.36 o
   5   1   9      221.87      209.20     40.53 o
   6   1   9      182.88      227.22     19.36 o
   7   1   9      379.34      418.09     44.72 o
   8   1   9      331.93      285.72     21.79 o
   9   1   9       18.86       16.14     18.03 o
  10   1   9     1314.86     1362.50     35.36 o
  11   1   9     1897.22     1834.14     41.09 o
  12   1   9     1988.78     2048.87     54.52 o
  13   1   9      250.28      244.18     51.71 o
  14   1   9      104.45      115.62     40.94 o
  15   1   9      204.82      125.87     45.99 o
  16   1   9       13.36       64.72     45.80 o
   1   2   9     8146.68     8543.64     75.02 o
   2   2   9     5345.58     5331.71     55.56 o
   3   2   9     8332.93     8380.87     77.41 o
   4   2   9      226.42      212.17     18.92 o
   5   2   9        0.48        1.94     17.09 o
   6   2   9      134.66       82.30     23.76 o
   7   2   9       11.94       -7.10     19.56 o
   8   2   9      465.07      398.91     27.76 o
   9   2   9      622.31      519.67     31.47 o
  10   2   9     1403.89     1476.24     37.74 o
  11   2   9     2588.02     2524.09     47.71 o
  12   2   9     1289.01     1202.27     44.35 o
  13   2   9      236.29      320.22     33.89 o
  14   2   9      417.51      504.75     68.48 o
  15   2   9     2578.79     2538.13     72.52 o
   0   3   9      342.94      343.73     37.66 o
   1   3   9     1926.58     2016.03     39.90 o
   2   3   9     1160.30     1085.13     27.76 o
   3   3   9     4082.83     3924.11     52.03 o
   4   3   9     1246.56     1181.52     26.63 o
   5   3   9      125.39      115.18     18.17 o
   6   3   9       76.94       88.52     24.65 o
   7   3   9      273.02      275.02     26.30 o
   8   3   9      331.88      325.52     29.05 o
   9   3   9       18.66       41.44     30.74 o
  10   3   9      800.37      796.65     40.94 o
  11   3   9     1521.61     1459.09     47.16 o
  12   3   9     1632.21     1634.65     50.84 o
  13   3   9      254.22      279.95     40.53 o
  14   3   9      159.85      215.78     41.15 o
   1   4   9        6.41        7.90     22.90 o
   2   4   9     2950.39     2951.34     45.82 o
   3   4   9       70.84        4.84     21.78 o
   4   4   9     1352.07     1269.74     71.29 o
   5   4   9     2788.67     2812.30     50.68 o
   6   4   9     4202.27     4201.57     65.26 o
   7   4   9     8156.03     8579.09     96.93 o
   8   4   9     7466.80     7616.33    173.47 o
   9   4   9       28.11       26.63     33.89 o
  10   4   9       22.70       -5.21     39.13 o
  11   4   9     1259.72     1113.62     51.72 o
  12   4   9      752.65      786.09     64.29 o
  13   4   9      109.00       34.91     39.88 o
   0   5   9      732.10      711.71     47.93 o
   1   5   9     1507.48     1345.60     41.16 o
   2   5   9      447.30      416.65     33.63 o
   3   5   9     2378.50     2478.23     52.02 o
   4   5   9     1487.62     1519.18     42.32 o
   5   5   9      145.75      165.45     31.47 o
   6   5   9      353.07      357.17     36.31 o
   7   5   9      214.99      210.80     32.61 o
   8   5   9       80.18      156.48     40.30 o
   9   5   9       12.82       86.68     38.50 o
  10   5   9      975.66      907.71     51.71 o
  11   5   9      902.91      746.72     49.58 o
   1   6   9     3274.64     3271.80     73.83 o
   2   6   9     1632.18     1530.10     53.10 o
   3   6   9     3364.16     3229.57     64.14 o
   4   6   9      117.46      123.45     36.31 o
   5   6   9        0.22       63.77     35.03 o
   6   6   9       55.30       46.07     37.46 o
   7   6   9        2.93      111.34     36.31 o
   8   6   9      192.47      251.74     53.46 o
   0   0  10      505.03      566.45     41.08 o
   1   0  10     4128.23     4325.92     71.93 o
   2   0  10     4165.11     4480.95     71.93 o
   3   0  10     3095.54     3240.25     75.35 o
   4   0  10     2454.99     2440.83     61.64 o
   5   0  10       29.63      145.23     34.23 o
   6   0  10     2145.36     2271.19     61.64 o
   7   0  10     2035.52     2038.70     61.64 o
   8   0  10      135.89      179.12     30.81 o
   9   0  10        2.99        0.00     30.81 o
  10   0  10      940.99      944.13     54.78 o
  11   0  10        7.75       67.77     47.92 o
  12   0  10     3387.74     3404.83    113.02 o
  13   0  10     4523.44     4485.53    140.43 o
  14   0  10      155.72      -29.05     65.04 o
  15   0  10     1788.30     1869.07    109.57 o
   1   1  10     3423.39     3356.91     54.53 o
   2   1  10     4063.06     4093.07     95.09 o
   3   1  10       18.28       -2.42     16.94 o
   4   1  10      939.80      988.55     39.14 o
   5   1  10     2087.29     2015.45     37.01 o
   6   1  10     4478.35     4413.67     59.26 o
   7   1  10      166.39      190.21     24.21 o
   8   1  10     3455.84     3635.68     53.11 o
   9   1  10     2689.58     2680.73     67.11 o
  10   1  10      424.43      414.43     32.86 o
  11   1  10      531.01      509.91     36.08 o
  12   1  10     1050.64     1016.42     48.24 o
  13   1  10     3351.14     3239.58     78.67 o
  14   1  10      244.03      238.72     50.14 o
   0   2  10      105.00      164.60     34.23 o
   1   2  10      412.71      370.51     24.21 o
   2   2  10     2926.12     2992.01     44.75 o
   3   2  10       53.39       49.18     34.94 o
   4   2  10      999.38      978.71     28.75 o
   5   2  10    10719.54    11349.64    107.70 o
   6   2  10      895.96      958.55     36.34 o
   7   2  10      196.66      253.26     27.13 o
   8   2  10     1034.50     1004.01     36.07 o
   9   2  10    11422.68    12117.71    188.97 o
  10   2  10     1612.07     1574.06     44.74 o
  11   2  10      217.35      190.38     33.63 o
  12   2  10     5900.62     6065.30     93.64 o
  13   2  10      816.15      826.77     67.09 o
  14   2  10      276.73      322.25     53.09 o
   1   3  10     3036.71     3093.33     47.18 o
   2   3  10     2457.83     2459.17     64.31 o
   3   3  10       47.86       21.78     26.63 o
   4   3  10      829.47      861.81     27.76 o
   5   3  10     2061.65     2078.89     49.59 o
   6   3  10     4147.83     4224.63     64.86 o
   7   3  10       45.24       -6.33     31.19 o
   8   3  10     2951.65     3005.68    113.24 o
   9   3  10     1724.39     1774.19    132.79 o
  10   3  10      470.56      428.10     37.46 o
  11   3  10      200.18       85.82     53.11 o
  12   3  10      789.86      771.04     50.15 o
  13   3  10     2529.80     2408.40    159.37 o
   0   4  10      336.50      285.63     37.66 o
   1   4  10     2509.97     2632.56     48.25 o
   2   4  10     2563.04     2506.41     45.82 o
   3   4  10     1950.46     1896.83     44.74 o
   4   4  10     1500.14     1472.17     50.32 o
   5   4  10       24.33      -17.87     31.19 o
   6   4  10     1357.57     1217.11     43.38 o
   7   4  10     1343.50     1298.63     47.16 o
   8   4  10      107.74      101.66     36.31 o
   9   4  10        3.68       12.10     36.31 o
  10   4  10      635.44      609.62     42.31 o
  11   4  10        5.65      -47.69     47.69 o
   1   5  10     1523.64     1515.31     68.49 o
   2   5  10     2472.16     2434.14     53.27 o
   3   5  10       11.69       61.90     33.63 o
   4   5  10      474.70      442.64     37.46 o
   5   5  10      707.20      611.99     39.89 o
   6   5  10     1934.94     1951.11     57.96 o
   7   5  10      134.99      199.32     51.71 o
   8   5  10     1740.01     1775.20     58.11 o
   0   6  10       91.54      -14.52     58.19 o
   1   6  10      286.70      181.28     42.77 o
   2   6  10     1208.16     1077.30     53.26 o
   3   6  10       29.64       79.69     46.78 o
   1   0  11      691.50      750.44     47.93 o
   2   0  11     4311.21     4374.26     92.48 o
   3   0  11      859.30     1016.75     58.20 o
   4   0  11     8239.43     9039.47    147.37 o
   5   0  11      291.85      266.27     41.08 o
   6   0  11        1.80      -34.23     34.23 o
   7   0  11     1126.88     1147.51     47.93 o
   8   0  11     1038.75     1026.45     47.93 o
   9   0  11        4.04        0.00     37.65 o
  10   0  11      642.02      634.23     71.89 o
  11   0  11     1053.05     1094.23     82.17 o
  12   0  11     1018.37     1021.59     95.86 o
  13   0  11      398.46       77.46    112.97 o
   0   1  11     7259.44     7783.09    133.65 o
   1   1  11        0.84        4.84     24.21 o
   2   1  11      875.76      864.57     36.31 o
   3   1  11        7.79       42.94     27.76 o
   4   1  11      155.86      210.22     28.75 o
   5   1  11       95.63       77.46     30.75 o
   6   1  11       52.05       31.58     25.33 o
   7   1  11        3.84       88.21     32.61 o
   8   1  11     1680.09     1615.53     48.53 o
   9   1  11       52.20      -34.86     35.35 o
  10   1  11      298.44      298.94     39.26 o
  11   1  11       29.94       95.10     47.51 o
  12   1  11        4.86      -41.89     41.89 o
   1   2  11      288.51      332.50     30.19 o
   2   2  11      127.77      142.15     25.33 o
   3   2  11      574.08      519.61     33.63 o
   4   2  11     2459.77     2517.18     45.25 o
   5   2  11      189.72      142.01     25.33 o
   6   2  11     2675.08     2583.44     49.24 o
   7   2  11     1032.20      993.42     41.79 o
   8   2  11      562.02      510.27     61.49 o
   9   2  11       69.32       96.98     36.99 o
  10   2  11        1.30      -30.71     42.31 o
  11   2  11     1284.51     1251.10     55.05 o
  12   2  11      531.89      550.78     54.43 o
   0   3  11     4882.62     5328.82    113.04 o
   1   3  11        4.49       34.39     35.03 o
   2   3  11      671.16      624.11     30.19 o
   3   3  11       16.02      -12.91     25.33 o
   4   3  11       39.60       27.74     30.36 o
   5   3  11       25.18       30.66     41.92 o
   6   3  11       37.64       25.59     32.86 o
   7   3  11       48.19       64.22     35.35 o
   8   3  11     1687.45     1530.11     50.15 o
   9   3  11        3.47       65.81     44.34 o
  10   3  11      244.70      255.10     42.77 o
   1   4  11      411.24      356.87     38.50 o
   2   4  11     2942.81     2991.17     71.30 o
   3   4  11      617.84      643.67     42.31 o
   4   4  11     5521.35     5673.87     90.62 o
   5   4  11      170.76       81.99     37.73 o
   6   4  11        4.67       76.25     38.50 o
   7   4  11      895.00      809.55     45.80 o
   8   4  11      793.51      665.29     46.79 o
   0   5  11     4574.40     4771.29    126.73 o
   1   5  11       13.39      -26.63     41.15 o
   2   5  11      492.11      507.58     65.69 o
   3   5  11       44.59        7.26     51.71 o
   4   5  11      238.01      221.08     42.77 o
   0   0  12       53.58      -85.58     85.58 o
   1   0  12      349.39      329.21     51.35 o
   2   0  12       34.70        4.84     41.08 o
   3   0  12     3644.54     3584.18    106.17 o
   4   0  12     4384.32     4684.12    102.76 o
   5   0  12        9.58       19.36     41.08 o
   6   0  12     2799.11     2804.03     85.61 o
   7   0  12       24.89       62.93     47.92 o
   8   0  12     5556.08     5634.30    140.45 o
   9   0  12       27.52      121.03     65.04 o
  10   0  12     2764.50     2721.64    126.70 o
   1   1  12      245.26      198.03     36.73 o
   2   1  12        5.01      -16.85     39.13 o
   3   1  12      115.91       21.62     36.07 o
   4   1  12     2415.58     2329.76     56.86 o
   5   1  12      135.75       95.08     30.18 o
   6   1  12      479.15      367.31     36.07 o
   7   1  12     3447.49     3289.90     78.01 o
   8   1  12      208.88      147.89     36.99 o
   9   1  12      607.79      599.80     50.66 o
  10   1  12     1349.81     1355.98     84.66 o
   0   2  12    14457.58    15944.13    281.25 o
   1   2  12      177.30      173.17     31.19 o
   2   2  12      437.94      401.42     37.46 o
   3   2  12     2262.05     2091.59     54.44 o
   4   2  12     1989.56     1999.02     48.42 o
   5   2  12        0.18       36.85     36.08 o
   6   2  12      166.92      206.56     39.88 o
   7   2  12      309.75      317.41    117.39 o
   8   2  12       46.09      -27.39     45.23 o
   9   2  12      111.21       38.98     45.80 o
   1   3  12      166.72       96.50     36.07 o
   2   3  12       23.54       58.42     36.07 o
   3   3  12      131.37      157.82     42.31 o
   4   3  12     2176.39     2256.35     68.97 o
   5   3  12       98.47       20.54     60.09 o
   6   3  12      264.52      225.42     39.88 o
   7   3  12     2913.49     2852.81     78.00 o
   0   4  12       50.56       82.30     68.46 o
   1   4  12      263.11      153.09     47.52 o
   2   4  12       22.48      129.46     42.31 o
   3   4  12     2412.38     2254.43     69.72 o
   1   0  13     2482.20     2653.76     92.45 o
   2   0  13       77.03       29.05     82.16 o
   3   0  13       24.77       24.21     51.35 o
   4   0  13     1215.83     1239.50     68.47 o
   5   0  13     5851.13     5566.61    130.18 o
   6   0  13      404.10      464.76     61.62 o
   0   1  13       92.65       96.82     54.77 o
   1   1  13     3132.92     3166.63     71.40 o
   2   1  13       91.80      111.23     50.14 o
   3   1  13      106.96       13.83     41.08 o
   4   1  13       75.56       91.66     36.07 o
   5   1  13     1769.62     1581.16     55.53 o
   1   2  13        1.49      -17.71     57.30 o
   2   2  13     5079.50     5297.03    105.34 o
   3   2  13     3445.39     3597.75    176.16 o
   4   2  13        3.12      122.16     56.54 o
 
